# Supplementary material for: Crystal structure of catena-poly[[potassium-tri-μ-di­methyl­acetamide-κ6 O:O] iodide]
Source: Acta Crystallogr Sect E Struct Rep Online. 2014 Sep 13;70(Pt 10):196–8. doi: 10.1107/S1600536814020005 (PMC4257214; doi:10.1107/S1600536814020005)
Supplement: Supplementary file 1 [file e-70-00196-sup1.cif]

##############################################################################
#                                                                            #
# This CIF contains the data in a paper accepted for publication in          #
# Acta Crystallographica Section E. It conforms to the requirements of       #
# Notes for Authors for Acta Crystallographica Section E, and has been       #
# peer reviewed under the auspices of the IUCr Commission on Journals.       #
#                                                                            #
# Full details of the Crystallographic Information File format               #
# are given in the paper "The Crystallographic Information File (CIF):       #
# a New Standard Archive File for Crystallography" by S. R. Hall, F. H.      #
# Allen and I. D. Brown [Acta Cryst. (1991), A47, 655-685].                  #
#                                                                            #
# The current version of the core CIF dictionary is obtainable from          #
# ftp://ftp.iucr.org/pub/cif_core.dic.                                       #
#                                                                            #
# Software is freely available for graphical display of the structure(s)     #
# in this CIF. For information consult the CIF software page                 #
# http://www.iucr.org/resources/cif/software.                                #
#                                                                            #
# This file may be used for bona fide research purposes within the           #
# scientific community so long as proper attribution is given to the journal # 
# article from which it was obtained.                                        #
#                                                                            #
##############################################################################
data_I
_audit_creation_method     SHELXL-2013
_journal_date_recd_electronic     2014-08-30
_journal_date_accepted     2014-09-04
_journal_name_full     'Acta Crystallographica, Section E'
_journal_year     2014
_journal_volume     70
_journal_issue     10
_journal_page_first     196
_journal_page_last     198
_journal_paper_category     GM
_journal_paper_doi     10.1107/S1600536814020005
_journal_coeditor_code     ZL2601
_publ_contact_author_name     'Cezar-Catalin Comanescu'
_publ_contact_author_address
;
Department of Chemistry and Biochemistry
University of Notre Dame
Notre Dame, IN 46556-5670
USA
;
_publ_contact_author_email     'ccomanes@nd.edu'
_publ_contact_author_fax     '+1 574 631 6652'
_publ_contact_author_phone     '+1 574 631 9693'
_publ_section_title
;
Crystal structure of
<i>catena</i>-poly[[potassium-tri-\m-dimethylacetamide-\k^6^<i>O</i>:<i>O</i>]
iodide]
;
loop_
    _publ_author_name
    _publ_author_address
    'Comanescu, Cezar-Catalin'
;
Department of Chemistry and Biochemistry
University of Notre Dame
Notre Dame, IN 46556-5670
USA
;
    'Oliver, Allen G.'
;
Department of Chemistry and Biochemistry
University of Notre Dame
Notre Dame, IN 46556-5670
USA
;
_publ_section_synopsis
;
A one-dimensional chain formed by potassium bridged by
\m~2~-<i>O</i>-dimethylacetamide is reported. This represents a small class of
dimethylacetamide complexes with oxygen bridging two metal centers.
;
_database_code_depnum_ccdc_archive     'CCDC 1022963'
_chemical_name_systematic
;
<i>catena</i>-Poly[[potassium-tri-\m-dimethylacetamide-\k^6^<i>O</i>:<i>O</i>]
iodide]
;
_chemical_name_common     ?
_chemical_formula_moiety     'C12 H27 K1 N3 O3 +, I-'
_chemical_formula_sum     'C12 H27 I1 K1 N3 O3'
_chemical_formula_iupac     '[K (C4 H9 N O)3] I'
_chemical_formula_weight     427.365
_chemical_melting_point     ?
_shelx_space_group_comment
;
The symmetry employed for this shelxl refinement is uniquely defined
by the following loop, which should always be used as a source of
symmetry information in preference to the above space-group names.
They are only intended as comments.
;
_space_group_crystal_system     trigonal
_space_group_name_H-M_alt     'P -3'
_space_group_name_Hall     '-P 3'
loop_
    _space_group_symop_operation_xyz
    'x, y, z'
    '-y, x-y, z'
    '-x+y, -x, z'
    '-x, -y, -z'
    'y, -x+y, -z'
    'x-y, x, -z'
_cell_length_a     11.9776(8)
_cell_length_b     11.9776(8)
_cell_length_c     7.3455(7)
_cell_angle_alpha     90
_cell_angle_beta     90
_cell_angle_gamma     120
_cell_volume     912.62(15)
_cell_formula_units_Z     2
_cell_measurement_reflns_used     7529
_cell_measurement_theta_min     2.72
_cell_measurement_theta_max     26.25
_cell_measurement_temperature     120(2)
_exptl_crystal_description     block
_exptl_crystal_colour     colorless
_exptl_crystal_size_max     0.200
_exptl_crystal_size_mid     0.090
_exptl_crystal_size_min     0.060
_exptl_crystal_density_diffrn     1.555
_exptl_crystal_density_meas     ?
_exptl_crystal_density_method     ?
_exptl_crystal_F_000     432
_exptl_absorpt_coefficient_mu     1.992
_exptl_absorpt_correction_type     multi-scan
_exptl_absorpt_process_details     '(SADABS; Bruker, 2012)'
_shelx_estimated_absorpt_T_min     0.691
_shelx_estimated_absorpt_T_max     0.890
_exptl_absorpt_correction_T_min     0.6152
_exptl_absorpt_correction_T_max     0.7454
_exptl_special_details     ?
_diffrn_ambient_temperature     120(2)
_diffrn_radiation_type     MoK\a
_diffrn_radiation_wavelength     0.71073
_diffrn_radiation_source     'fine-focus sealed tube'
_diffrn_radiation_monochromator     graphite
_diffrn_measurement_device_type     'Bruker APEX'
_diffrn_measurement_method     'combination of \w and \f-scans '
_diffrn_detector_area_resol_mean     8.33
_diffrn_reflns_number     11940
_diffrn_reflns_av_R_equivalents     0.0256
_diffrn_reflns_theta_min     1.963
_diffrn_reflns_theta_max     26.265
_diffrn_reflns_theta_full     25.242
_diffrn_measured_fraction_theta_max     1.000
_diffrn_measured_fraction_theta_full     1.000
_diffrn_reflns_limit_h_min     -14
_diffrn_reflns_limit_h_max     14
_diffrn_reflns_limit_k_min     -14
_diffrn_reflns_limit_k_max     14
_diffrn_reflns_limit_l_min     -9
_diffrn_reflns_limit_l_max     9
_refine_special_details
;
;
_reflns_number_total     1248
_reflns_number_gt     1194
_reflns_threshold_expression     I>2\s(I)
_refine_ls_structure_factor_coef     Fsqd
_refine_ls_matrix_type     full
_refine_ls_R_factor_all     0.0252
_refine_ls_R_factor_gt     0.0240
_refine_ls_wR_factor_gt     0.0586
_refine_ls_wR_factor_ref     0.0594
_refine_ls_goodness_of_fit_ref     1.065
_refine_ls_restrained_S_all     1.065
_refine_ls_number_reflns     1248
_refine_ls_number_parameters     65
_refine_ls_number_restraints     0
_refine_ls_hydrogen_treatment     constr
_refine_ls_weighting_scheme     calc
_refine_ls_weighting_details
              'w=1/[\s^2^(Fo^2^)+(0.0227P)^2^+1.7319P] where P=(Fo^2^+2Fc^2^)/3'
_atom_sites_solution_hydrogens     geom
_atom_sites_solution_primary     direct
_atom_sites_solution_secondary     difmap
_refine_ls_shift/su_max     0.001
_refine_ls_shift/su_mean     0.000
_refine_diff_density_max     1.135
_refine_diff_density_min     -0.432
_refine_ls_extinction_method     none
_refine_ls_extinction_coef     .
loop_
    _atom_type_symbol
    _atom_type_description
    _atom_type_scat_dispersion_real
    _atom_type_scat_dispersion_imag
    _atom_type_scat_source
    'C' 'C' 0.0033 0.0016
                         'International Tables Vol C Tables 4.2.6.8 and 6.1.1.4'
    'H' 'H' 0.0000 0.0000
                         'International Tables Vol C Tables 4.2.6.8 and 6.1.1.4'
    'N' 'N' 0.0061 0.0033
                         'International Tables Vol C Tables 4.2.6.8 and 6.1.1.4'
    'O' 'O' 0.0106 0.0060
                         'International Tables Vol C Tables 4.2.6.8 and 6.1.1.4'
    'I' 'I' -0.4742 1.8119
                         'International Tables Vol C Tables 4.2.6.8 and 6.1.1.4'
    'K' 'K' 0.2009 0.2494
                         'International Tables Vol C Tables 4.2.6.8 and 6.1.1.4'
_computing_data_collection     'APEXII (Bruker, 2012)'
_computing_cell_refinement     'SAINT (Bruker, 2012)'
_computing_data_reduction     'SAINT (Bruker, 2012)'
_computing_structure_solution     'SHELXS97 (Sheldrick, 2008)'
_computing_structure_refinement     'SHELXL2013 (Sheldrick, 2008)'
_computing_molecular_graphics     'XP in SHELXTL (Sheldrick, 2008)'
_computing_publication_material     'publCIF (Westrip, 2010)'
loop_
    _atom_site_type_symbol
    _atom_site_label
    _atom_site_fract_x
    _atom_site_fract_y
    _atom_site_fract_z
    _atom_site_U_iso_or_equiv
    _atom_site_adp_type
    _atom_site_calc_flag
    _atom_site_occupancy
    _atom_site_disorder_assembly
    _atom_site_disorder_group
    I I1 0.6667 0.3333 0.83886(4) 0.02490(11) Uani d 1 . .
    K K1 0.0000 0.0000 0.0000 0.0172(2) Uani d 1 . .
    O O1 0.18933(16) 0.14411(16) 0.2481(2) 0.0229(4) Uani d 1 . .
    N N1 0.3896(2) 0.2882(2) 0.3421(3) 0.0262(5) Uani d 1 . .
    C C1 0.3288(3) 0.3114(3) 0.0349(3) 0.0281(5) Uani d 1 . .
    H H1A 0.4093 0.3202 -0.0125 0.042 Uiso calc 1 . .
    H H1B 0.3388 0.3971 0.0517 0.042 Uiso calc 1 . .
    H H1C 0.2588 0.2620 -0.0516 0.042 Uiso calc 1 . .
    K K2 0.0000 0.0000 0.5000 0.0227(3) Uani d 1 . .
    C C2 0.2970(2) 0.2414(2) 0.2163(3) 0.0249(5) Uani d 1 . .
    C C3 0.5155(3) 0.4036(3) 0.3094(4) 0.0320(6) Uani d 1 . .
    H H3A 0.5574 0.3884 0.2054 0.048 Uiso calc 1 . .
    H H3B 0.5697 0.4223 0.4178 0.048 Uiso calc 1 . .
    H H3C 0.5033 0.4770 0.2830 0.048 Uiso calc 1 . .
    C C4 0.3621(3) 0.2247(3) 0.5200(4) 0.0315(6) Uani d 1 . .
    H H4A 0.3164 0.1310 0.5031 0.047 Uiso calc 1 . .
    H H4B 0.3083 0.2488 0.5913 0.047 Uiso calc 1 . .
    H H4C 0.4432 0.2516 0.5848 0.047 Uiso calc 1 . .
loop_
    _atom_site_aniso_label
    _atom_site_aniso_U_11
    _atom_site_aniso_U_22
    _atom_site_aniso_U_33
    _atom_site_aniso_U_12
    _atom_site_aniso_U_13
    _atom_site_aniso_U_23
    I1 0.02578(13) 0.02578(13) 0.02315(16) 0.01289(6) 0.000 0.000
    K1 0.0195(4) 0.0195(4) 0.0126(5) 0.00975(18) 0.000 0.000
    O1 0.0183(8) 0.0237(9) 0.0202(8) 0.0057(7) -0.0003(6) -0.0034(7)
    N1 0.0242(11) 0.0271(11) 0.0237(10) 0.0100(9) 0.0003(8) -0.0003(8)
    C1 0.0284(13) 0.0352(14) 0.0196(12) 0.0152(11) 0.0012(10) 0.0047(10)
    K2 0.0278(4) 0.0278(4) 0.0123(5) 0.0139(2) 0.000 0.000
    C2 0.0291(13) 0.0286(13) 0.0223(12) 0.0185(11) 0.0013(10) -0.0037(10)
    C3 0.0212(12) 0.0280(13) 0.0336(14) 0.0025(11) 0.0023(10) -0.0045(11)
    C4 0.0325(14) 0.0321(14) 0.0218(12) 0.0100(12) -0.0043(11) 0.0038(10)
_geom_special_details
;
All e.s.d.'s (except the e.s.d. in the dihedral angle between two l.s. planes)
are estimated using the full covariance matrix. The cell e.s.d.'s are taken
into account individually in the estimation of e.s.d.'s in distances, angles
and torsion angles; correlations between e.s.d.'s in cell parameters are only
used when they are defined by crystal symmetry. An approximate (isotropic)
treatment of cell e.s.d.'s is used for estimating e.s.d.'s involving l.s.
planes.
;
loop_
    _geom_bond_atom_site_label_1
    _geom_bond_atom_site_label_2
    _geom_bond_site_symmetry_2
    _geom_bond_distance
    _geom_bond_publ_flag
    K1 O1 4 2.7437(16) ?
    K1 O1 5 2.7437(16) ?
    K1 O1 2 2.7437(16) ?
    K1 O1 6 2.7437(16) ?
    K1 O1 3 2.7437(16) ?
    K1 O1 . 2.7438(16) y
    K1 K2 1_554 3.6728(4) ?
    K1 K2 . 3.6728(4) y
    O1 C2 . 1.254(3) y
    O1 K2 . 2.7627(16) y
    N1 C2 . 1.333(3) ?
    N1 C4 . 1.465(3) ?
    N1 C3 . 1.468(3) ?
    C1 C2 . 1.517(3) ?
    C1 H1A . 0.9800 ?
    C1 H1B . 0.9800 ?
    C1 H1C . 0.9800 ?
    K2 O1 6_556 2.7627(16) ?
    K2 O1 3 2.7627(16) ?
    K2 O1 5_556 2.7627(16) ?
    K2 O1 2 2.7627(16) ?
    K2 O1 4_556 2.7627(17) ?
    K2 K1 1_556 3.6728(4) ?
    C3 H3A . 0.9800 ?
    C3 H3B . 0.9800 ?
    C3 H3C . 0.9800 ?
    C4 H4A . 0.9800 ?
    C4 H4B . 0.9800 ?
    C4 H4C . 0.9800 ?
loop_
    _geom_angle_atom_site_label_1
    _geom_angle_atom_site_label_2
    _geom_angle_atom_site_label_3
    _geom_angle_site_symmetry_1
    _geom_angle_site_symmetry_3
    _geom_angle
    _geom_angle_publ_flag
    O1 K1 O1 4 5 80.70(5) ?
    O1 K1 O1 4 2 99.30(5) ?
    O1 K1 O1 5 2 180.00(7) ?
    O1 K1 O1 4 6 80.70(5) ?
    O1 K1 O1 5 6 80.70(5) ?
    O1 K1 O1 2 6 99.30(5) ?
    O1 K1 O1 4 3 99.30(5) ?
    O1 K1 O1 5 3 99.30(5) ?
    O1 K1 O1 2 3 80.70(5) ?
    O1 K1 O1 6 3 180.00(7) ?
    O1 K1 O1 4 . 180.0 y
    O1 K1 O1 5 . 99.30(5) y
    O1 K1 O1 2 . 80.70(5) y
    O1 K1 O1 6 . 99.30(5) ?
    O1 K1 O1 3 . 80.70(5) ?
    O1 K1 K2 4 1_554 48.39(3) ?
    O1 K1 K2 5 1_554 48.39(3) ?
    O1 K1 K2 2 1_554 131.61(3) ?
    O1 K1 K2 6 1_554 48.39(3) ?
    O1 K1 K2 3 1_554 131.61(3) ?
    O1 K1 K2 . 1_554 131.61(3) ?
    O1 K1 K2 4 . 131.61(3) ?
    O1 K1 K2 5 . 131.61(3) ?
    O1 K1 K2 2 . 48.39(3) ?
    O1 K1 K2 6 . 131.61(3) ?
    O1 K1 K2 3 . 48.39(3) ?
    O1 K1 K2 . . 48.39(3) ?
    K2 K1 K2 1_554 . 180.0 ?
    C2 O1 K1 . . 127.11(15) ?
    C2 O1 K2 . . 147.87(15) ?
    K1 O1 K2 . . 83.67(5) ?
    C2 N1 C4 . . 118.5(2) ?
    C2 N1 C3 . . 121.9(2) ?
    C4 N1 C3 . . 119.6(2) ?
    C2 C1 H1A . . 109.5 ?
    C2 C1 H1B . . 109.5 ?
    H1A C1 H1B . . 109.5 ?
    C2 C1 H1C . . 109.5 ?
    H1A C1 H1C . . 109.5 ?
    H1B C1 H1C . . 109.5 ?
    O1 K2 O1 6_556 3 180.0 ?
    O1 K2 O1 6_556 5_556 80.03(5) ?
    O1 K2 O1 3 5_556 99.97(5) ?
    O1 K2 O1 6_556 2 99.97(5) ?
    O1 K2 O1 3 2 80.03(5) ?
    O1 K2 O1 5_556 2 180.0 ?
    O1 K2 O1 6_556 4_556 80.03(5) ?
    O1 K2 O1 3 4_556 99.97(5) ?
    O1 K2 O1 5_556 4_556 80.03(5) ?
    O1 K2 O1 2 4_556 99.97(5) ?
    O1 K2 O1 6_556 . 99.97(5) ?
    O1 K2 O1 3 . 80.03(5) ?
    O1 K2 O1 5_556 . 99.96(5) ?
    O1 K2 O1 2 . 80.04(5) ?
    O1 K2 O1 4_556 . 180.0 ?
    O1 K2 K1 6_556 . 132.06(3) ?
    O1 K2 K1 3 . 47.94(3) ?
    O1 K2 K1 5_556 . 132.06(3) ?
    O1 K2 K1 2 . 47.94(3) ?
    O1 K2 K1 4_556 . 132.06(3) ?
    O1 K2 K1 . . 47.94(3) ?
    O1 K2 K1 6_556 1_556 47.94(3) ?
    O1 K2 K1 3 1_556 132.06(3) ?
    O1 K2 K1 5_556 1_556 47.94(3) ?
    O1 K2 K1 2 1_556 132.06(3) ?
    O1 K2 K1 4_556 1_556 47.94(3) ?
    O1 K2 K1 . 1_556 132.06(3) ?
    K1 K2 K1 . 1_556 180.0 ?
    O1 C2 N1 . . 121.0(2) ?
    O1 C2 C1 . . 122.3(2) ?
    N1 C2 C1 . . 116.8(2) ?
    N1 C3 H3A . . 109.5 ?
    N1 C3 H3B . . 109.5 ?
    H3A C3 H3B . . 109.5 ?
    N1 C3 H3C . . 109.5 ?
    H3A C3 H3C . . 109.5 ?
    H3B C3 H3C . . 109.5 ?
    N1 C4 H4A . . 109.5 ?
    N1 C4 H4B . . 109.5 ?
    H4A C4 H4B . . 109.5 ?
    N1 C4 H4C . . 109.5 ?
    H4A C4 H4C . . 109.5 ?
    H4B C4 H4C . . 109.5 ?
loop_
    _geom_torsion_atom_site_label_1
    _geom_torsion_atom_site_label_2
    _geom_torsion_atom_site_label_3
    _geom_torsion_atom_site_label_4
    _geom_torsion_site_symmetry_1
    _geom_torsion_site_symmetry_2
    _geom_torsion_site_symmetry_3
    _geom_torsion_site_symmetry_4
    _geom_torsion
    _geom_torsion_publ_flag
    K1 O1 C2 N1 . . . . -167.19(17) ?
    K2 O1 C2 N1 . . . . 32.0(4) ?
    K1 O1 C2 C1 . . . . 12.8(3) ?
    K2 O1 C2 C1 . . . . -148.1(2) ?
    C4 N1 C2 O1 . . . . -1.0(4) ?
    C3 N1 C2 O1 . . . . -178.7(2) ?
    C4 N1 C2 C1 . . . . 179.0(2) ?
    C3 N1 C2 C1 . . . . 1.4(4) ?
loop_
    _geom_hbond_atom_site_label_D
    _geom_hbond_atom_site_label_H
    _geom_hbond_atom_site_label_A
    _geom_hbond_site_symmetry_A
    _geom_hbond_distance_DH
    _geom_hbond_distance_HA
    _geom_hbond_distance_DA
    _geom_hbond_angle_DHA
    C1 H1A I1 1_554 0.98 3.20 4.178(3) 176.9
    C3 H3A I1 1_554 0.98 3.20 4.178(3) 173.5
    C4 H4C I1 . 0.98 3.00 3.967(3) 170.4
_shelx_hkl_file
;
   0   0   1   25.92    0.81
   0   0   1   27.86    0.80
   0   0   2   85.09    2.30
   0   0   2   73.73    2.23
   0   0   3   99.07    2.71
   0   0   3   85.47    2.71
   0   0   4   52.31    1.79
   0   0   4   52.78    1.75
   0   0   5   15.04    0.82
   0   0   5   14.50    0.77
   0   0   6  215.96    6.35
   0   0   6  218.42    6.24
   0   0  -7    4.12    0.54
   0   0   7    4.66    0.59
   0   0  -8    1.97    0.42
   0   0   8    2.72    0.48
   0   0  -9    9.96    0.77
   0   0   9   10.47    0.82
   1   0   9    0.71    0.26
  -1   0  -9    0.89    0.23
   1   0   8    1.04    0.34
  -1   0  -8    0.91    0.31
   1   0   7   67.37    2.41
   1   0   7   64.71    2.53
   1   0   6    2.18    0.39
   1   0   6    2.80    0.46
   1   0   5   56.78    2.03
   1   0   5   53.77    1.91
   1   0   4  621.22   16.72
   1   0   4  642.31   18.41
   1   0   4  628.96   16.97
   1   0   4  645.74   18.42
   1   0   3    4.67    0.24
   1   0   3    4.51    0.35
   1   0   3    5.25    0.26
   1   0   3    5.38    0.41
   1   0   2  103.14    3.00
   1   0   2  110.72    3.26
   1   0   2  112.58    3.28
   1   0   1  182.72    5.12
   1   0   1  173.21    5.11
   1   0   1  155.10    4.56
  -1   0  -1  178.98    5.11
   1   0   0    4.23    0.22
   1   0   0    4.03    0.16
  -1   0   0    3.62    0.20
  -1   0   0    4.44    0.21
   1   0  -1   24.79    0.71
   1   0  -1   24.89    0.78
   1   0  -1   25.65    0.83
  -1   0   1   24.69    0.83
  -1   0   1   25.74    0.82
  -1   0   2  583.99   17.47
  -1   0   2  597.75   17.43
  -1   0   2  616.61   15.53
  -1   0   2  586.00   15.62
  -1   0   3   88.41    2.60
  -1   0   3   90.19    2.62
  -1   0   4    1.62    0.27
  -1   0   4    1.77    0.28
  -1   0   5   86.52    2.76
  -1   0   5   87.98    2.78
   1   0  -6   33.77    1.40
  -1   0   6   39.02    1.53
   1   0  -7    1.52    0.34
  -1   0   7    1.63    0.36
   1   0  -8  107.47    3.60
   1   0  -8  102.75    3.45
   1   0  -9   20.50    1.22
   1   0  -9   16.69    1.02
  -2   0  -9   10.15    0.82
   2   0   8   57.80    2.27
  -2   0  -8   56.83    2.30
   2   0   7    8.45    0.69
   2   0   7    9.26    0.79
   2   0   6    1.05    0.28
   2   0   6    1.45    0.39
   2   0   5  176.03    5.30
   2   0   5  177.18    5.31
   2   0   5  178.23    5.31
   2   0   5  179.31    5.13
   2   0   4    0.52    0.19
   2   0   4    0.25    0.09
   2   0   4    0.36    0.20
   2   0   4    0.24    0.11
   2   0   3   69.30    2.12
   2   0   3   67.42    2.01
   2   0   3   64.41    2.08
   2   0   3   57.30    2.05
   2   0   2  460.42   13.05
   2   0   2  462.04   13.03
   2   0   2  409.15   11.63
   2   0   2  434.59   11.80
  -2   0  -2  448.65   13.02
   2   0   1  317.26    9.63
   2   0   1  327.03    8.58
   2   0   1  321.59    9.65
  -2   0  -1  339.50    9.64
   2   0   0   42.65    1.32
   2   0   0   44.01    1.48
   2   0   0   43.58    1.24
  -2   0   0   43.34    1.48
  -2   0   0   46.48    1.47
   2   0  -1  658.44   16.80
   2   0  -1  642.81   16.75
   2   0  -1  650.08   18.98
  -2   0   1  652.12   16.82
  -2   0   1  648.10   18.99
  -2   0   1  610.99   18.79
   2   0  -2   50.58    1.68
   2   0  -2   51.68    1.60
   2   0  -2   52.66    1.46
  -2   0   2   50.87    1.69
  -2   0   2   53.00    1.68
   2   0  -3  220.73    5.96
   2   0  -3  224.48    5.85
  -2   0   3  211.21    6.46
  -2   0   3  213.64    6.44
   2   0  -4  214.64    5.94
   2   0  -4  211.15    5.82
  -2   0   4  210.60    6.28
  -2   0   4  214.43    6.28
   2   0  -5   53.72    1.76
   2   0  -5   52.13    1.88
   2   0  -6    5.82    0.47
   2   0  -6    6.47    0.66
   2   0  -7   27.75    1.36
   2   0  -7   27.67    1.22
   2   0  -8    5.00    0.67
   2   0  -9    0.63    0.28
   3   0   8    0.11    0.25
   3   0   8    0.39    0.22
   3   0   7   17.72    1.03
   3   0   7   17.14    1.13
   3   0   6  158.91    4.83
   3   0   6  154.85    4.75
   3   0   6  162.41    5.01
   3   0   6  156.42    4.81
   3   0   5   84.69    2.71
   3   0   5   87.64    2.90
   3   0   5   84.08    2.73
   3   0   5   81.41    2.70
  -3   0  -5   81.42    2.34
   3   0   4   12.89    0.79
   3   0   4   13.57    0.67
   3   0   4   15.26    0.72
   3   0   4   16.17    0.78
  -3   0  -4   15.64    0.54
   3   0   3  235.77    6.83
   3   0   3  248.20    7.57
   3   0   3  259.26    7.61
   3   0   3  253.19    7.01
  -3   0  -3  257.44    6.35
   3   0   2    8.34    0.51
   3   0   2    8.75    0.53
   3   0   2    7.75    0.46
   3   0   2    8.29    0.47
  -3   0  -2    8.42    0.48
   3   0   1  717.82   20.93
   3   0   1  721.87   18.74
   3   0   1  709.83   18.60
   3   0   1  686.36   20.89
  -3   0  -1  729.38   20.90
   3   0   0  828.01   24.42
   3   0   0  826.92   21.70
   3   0   0  814.04   22.12
  -3   0   0  867.00   24.41
   3   0  -1   73.37    2.17
   3   0  -1   74.58    2.41
   3   0  -1   72.99    1.93
  -3   0   1   70.92    2.40
  -3   0   1   69.71    1.93
  -3   0   1   74.24    2.39
   3   0  -2   34.63    0.98
   3   0  -2   35.26    1.23
   3   0  -2   35.56    1.29
  -3   0   2   33.67    1.27
  -3   0   2   35.57    1.31
   3   0  -3   56.95    1.89
   3   0  -3   58.78    1.66
  -3   0   3   57.72    1.92
  -3   0   3   55.87    1.94
   3   0  -4   18.62    0.70
   3   0  -4   16.95    0.85
  -3   0   4   17.22    0.74
  -3   0   4   16.81    0.72
   3   0  -5   15.99    0.71
   3   0  -5   16.43    0.88
  -3   0   5   15.54    0.63
  -3   0   5   15.03    0.62
   3   0  -6  203.93    6.02
   3   0  -6  208.07    5.83
   3   0  -7   22.66    1.21
   3   0  -8    0.45    0.25
   4   0   8   10.62    0.83
   4   0   8   10.54    1.11
   4   0   7   46.37    1.65
   4   0   7   48.53    1.95
   4   0   7   46.56    2.13
   4   0   6    0.54    0.23
   4   0   6    0.33    0.11
   4   0   6    0.74    0.20
   4   0   6    0.79    0.33
   4   0   5   83.41    2.94
   4   0   5   90.75    3.01
   4   0   5   92.37    2.90
   4   0   5   88.88    3.06
   4   0   4  275.52    8.46
   4   0   4  281.90    7.67
   4   0   4  285.07    7.88
   4   0   4  261.19    8.40
  -4   0  -4  280.50    6.99
   4   0   3   10.37    0.59
   4   0   3    8.98    0.56
   4   0   3    9.97    0.65
   4   0   3    9.82    0.63
  -4   0  -3    8.45    0.52
   4   0   2   28.06    1.09
   4   0   2   29.56    1.23
   4   0   2   29.70    1.12
   4   0   2   26.50    1.15
  -4   0  -2   28.27    1.17
   4   0   1   60.40    1.97
   4   0   1   62.35    2.22
   4   0   1   62.04    1.92
  -4   0  -1   62.31    2.18
   4   0   0   32.21    1.03
   4   0   0   33.39    1.33
   4   0   0   30.54    1.17
  -4   0   0   32.87    1.30
   4   0  -1   60.46    2.08
   4   0  -1   57.81    1.87
   4   0  -1   58.36    1.59
  -4   0   1   55.10    2.06
   4   0  -2  511.90   14.70
   4   0  -2  483.49   13.11
  -4   0   2  463.81   14.68
  -4   0   2  516.45   14.67
   4   0  -3   73.53    1.99
   4   0  -3   70.57    2.32
  -4   0   3   71.95    2.44
  -4   0   3   71.07    2.48
   4   0  -4    0.63    0.23
   4   0  -4    0.44    0.13
  -4   0   4    0.51    0.15
  -4   0   4    0.63    0.17
   4   0  -5   81.17    2.41
   4   0  -5   82.79    2.74
  -4   0   5   79.72    2.67
  -4   0   5   80.48    2.65
   4   0  -6   18.00    1.03
  -4   0   6   18.87    0.75
  -4   0   6   18.16    0.74
   4   0  -7    5.32    0.65
   4   0  -8   71.64    2.75
   5   0   8   67.41    2.60
   5   0   8   67.11    2.23
   5   0   8   65.77    2.86
   5   0   7    5.81    0.81
   5   0   7    5.03    0.65
   5   0   7    4.69    0.42
   5   0   6    4.77    0.52
   5   0   6    6.29    0.77
   5   0   6    4.97    0.60
   5   0   5   84.57    3.03
   5   0   5   87.85    3.04
   5   0   5   84.02    2.85
   5   0   4    1.96    0.35
   5   0   4    1.60    0.36
   5   0   4    0.99    0.19
   5   0   4    1.34    0.31
   5   0   3   10.28    0.63
   5   0   3   10.31    0.70
   5   0   3   10.18    0.67
   5   0   3    8.95    0.61
  -5   0  -3    9.95    0.62
   5   0   2  379.05   10.07
   5   0   2  372.74   10.02
   5   0   2  340.50   11.16
   5   0   2  379.79   11.26
  -5   0  -2  375.24   11.19
   5   0   1  112.09    3.41
   5   0   1  114.08    3.82
   5   0   1  115.06    3.31
   5   0   0   15.90    0.63
   5   0   0   15.98    0.89
   5   0   0   15.69    0.79
  -5   0   0   16.16    0.87
   5   0  -1  395.85   11.58
   5   0  -1  378.39   10.31
   5   0  -1  383.36   10.01
  -5   0   1  368.88   11.50
   5   0  -2    8.68    0.60
   5   0  -2    9.92    0.64
  -5   0   2    8.60    0.60
  -5   0   2    9.84    0.65
   5   0  -3   19.63    0.93
   5   0  -3   18.76    0.94
  -5   0   3   18.47    0.95
  -5   0   3   18.68    0.94
   5   0  -4  235.28    6.60
  -5   0   4  237.14    7.12
  -5   0   4  218.78    7.14
   5   0  -5   28.61    1.33
  -5   0   5   25.45    1.16
  -5   0   5   28.04    1.18
   5   0  -6    6.91    0.75
  -5   0   6    6.99    0.48
   5   0  -7   42.23    1.88
  -5   0   7   40.77    1.41
  -5   0   7   42.81    1.42
   5   0  -8    0.86    0.28
   6   0   8    1.34    0.32
   6   0   8    1.29    0.26
   6   0   8    2.61    0.54
   6   0   7   24.88    1.24
   6   0   7   23.84    1.48
   6   0   7   25.70    1.35
   6   0   6   87.15    3.07
   6   0   6   89.83    3.32
   6   0   6   88.46    3.21
   6   0   5   26.34    1.40
   6   0   5   26.29    1.32
   6   0   5   25.49    1.27
   6   0   4    9.88    0.76
   6   0   4   11.89    0.77
   6   0   4   10.26    0.78
   6   0   3  138.60    4.26
   6   0   3  141.70    4.71
   6   0   3  136.55    4.20
   6   0   2   13.84    0.78
   6   0   2   15.15    0.82
   6   0   2   14.25    0.92
  -6   0  -2   13.88    0.84
   6   0   1   54.96    1.96
   6   0   1   54.96    2.17
   6   0   1   54.04    1.79
  -6   0  -1   52.00    2.09
   6   0   0  333.22   10.37
   6   0   0  337.33    9.01
   6   0   0  335.03    9.26
  -6   0   0  339.84   10.33
   6   0  -1  135.43    3.73
   6   0  -1  138.96    4.60
   6   0  -1  142.64    4.15
  -6   0   1  134.21    4.55
   6   0  -2    8.91    0.65
   6   0  -2    9.38    0.67
  -6   0   2    7.98    0.60
  -6   0   2    9.89    0.71
   6   0  -3  113.36    3.52
  -6   0   3   99.38    3.87
  -6   0   3  118.97    3.80
   6   0  -4    5.73    0.63
  -6   0   4    6.07    0.54
   6   0  -5    1.42    0.37
  -6   0   5    1.63    0.32
   6   0  -6   71.36    2.70
  -6   0   6   71.78    2.56
   6   0  -7   28.14    1.50
  -6   0   7   29.48    1.20
   6   0  -8    3.38    0.59
   7   0   7   26.34    1.60
   7   0   7   28.23    1.42
   7   0   7   27.37    1.45
   7   0   6    0.10    0.22
   7   0   6    0.11    0.24
   7   0   6    0.42    0.33
   7   0   5   37.13    1.77
   7   0   5   38.90    1.70
   7   0   5   36.36    1.77
   7   0   4  124.62    3.90
   7   0   4  118.39    3.94
   7   0   4  116.59    4.26
   7   0   3   42.97    1.70
   7   0   3   40.21    1.69
   7   0   3   38.57    1.84
   7   0   2    7.25    0.71
   7   0   2    7.20    0.57
   7   0   2    6.62    0.76
  -7   0  -2    7.22    0.61
   7   0   1  127.70    4.44
   7   0   1  124.40    3.96
   7   0   1  128.54    3.76
  -7   0  -1  126.97    4.37
   7   0   0    3.64    0.55
   7   0   0    3.75    0.50
   7   0   0    3.76    0.32
  -7   0   0    3.67    0.52
   7   0  -1   52.01    1.58
   7   0  -1   54.14    2.22
   7   0  -1   52.74    2.00
  -7   0   1   54.08    2.18
   7   0  -2  202.27    6.02
  -7   0   2  208.23    6.64
   7   0  -3   38.17    1.66
  -7   0   3   39.35    1.73
   7   0  -4    0.00    0.25
  -7   0   4    0.27    0.24
   7   0  -5   53.88    2.21
  -7   0   5   55.82    2.21
   7   0  -6    5.65    0.75
  -7   0   6    4.93    0.56
   7   0  -7    2.52    0.49
  -7   0   7    2.11    0.33
   8   0   7    0.36    0.25
   8   0   7    0.97    0.33
   8   0   7    0.12    0.18
   8   0   6    0.06    0.29
   8   0   6   -0.11    0.15
   8   0   6   -0.56    0.17
   8   0   5   48.21    2.07
   8   0   5   46.01    2.16
   8   0   5   48.47    2.15
   8   0   4    1.20    0.39
   8   0   4    1.17    0.34
   8   0   4    0.90    0.28
   8   0   3   26.56    1.38
   8   0   3   30.78    1.41
   8   0   3   28.17    1.54
   8   0   2  214.19    6.17
   8   0   2  213.84    6.31
   8   0   2  208.70    7.05
   8   0   1   10.58    0.81
   8   0   1   10.99    0.66
   8   0   1   11.35    0.89
  -8   0  -1   11.40    0.86
   8   0   0    3.53    0.36
   8   0   0    3.67    0.59
   8   0   0    3.41    0.52
  -8   0   0    3.41    0.58
   8   0  -1  168.93    5.20
   8   0  -1  170.81    5.83
  -8   0   1  173.03    5.75
   8   0  -2    4.80    0.62
  -8   0   2    5.74    0.69
   8   0  -3   20.38    1.19
  -8   0   3   18.67    1.15
   8   0  -4   89.48    3.14
  -8   0   4   83.06    3.22
   8   0  -5    1.19    0.41
  -8   0   5    0.87    0.32
   8   0  -6    2.34    0.52
  -8   0   6    1.79    0.36
   8   0  -7   20.07    1.31
  -8   0   7   21.53    1.12
   9   0   6   70.58    2.82
   9   0   6   67.30    2.92
   9   0   6   68.13    2.89
   9   0   5   16.22    1.12
   9   0   5   13.79    1.07
   9   0   5   15.47    1.14
   9   0   4    8.94    1.03
   9   0   4    9.05    0.77
   9   0   4    9.52    0.97
   9   0   3  101.62    3.58
   9   0   3  103.95    3.50
   9   0   3  104.80    4.01
   9   0   2    9.67    0.90
   9   0   2    8.68    0.90
   9   0   2    9.68    0.68
   9   0   1   60.19    2.68
   9   0   1   61.56    2.43
   9   0   1   63.04    2.15
   9   0   0  104.93    3.95
   9   0   0   98.80    3.50
  -9   0   0  106.08    3.89
   9   0  -1    9.69    0.83
  -9   0   1    9.61    0.84
   9   0  -2    1.43    0.44
  -9   0   2    1.24    0.39
   9   0  -3   26.69    1.47
  -9   0   3   29.37    1.57
   9   0  -4    2.03    0.47
  -9   0   4    1.42    0.42
   9   0  -5    0.08    0.27
  -9   0   5   -0.23    0.17
   9   0  -6   50.10    2.32
  -9   0   6   53.42    2.27
  10   0   5   13.42    1.08
  10   0   5   12.21    0.99
  10   0   5   11.10    0.97
  10   0   4   46.90    2.37
  10   0   4   48.40    2.19
  10   0   4   46.96    2.09
  10   0   3   22.88    1.24
  10   0   3   22.09    1.35
  10   0   3   22.84    1.51
  10   0   2    3.92    0.65
  10   0   2    4.19    0.53
  10   0   2    4.19    0.70
  10   0   1   45.97    2.03
  10   0   1   42.07    2.17
  10   0   0    0.01    0.27
 -10   0   0   -0.03    0.13
  10   0  -1    5.44    0.74
 -10   0   1    6.20    0.80
  10   0  -2   70.54    2.80
 -10   0   2   73.12    3.02
  10   0  -3   66.12    2.70
 -10   0   3   65.89    2.84
  10   0  -4    3.47    0.61
 -10   0   4    3.99    0.65
  10   0  -5   37.45    1.93
 -10   0   5   37.97    1.90
  11   0   4    0.24    0.31
  11   0   4   -0.09    0.19
  11   0   4   -0.07    0.20
  11   0   3   25.57    1.68
  11   0   3   24.28    1.46
  11   0   3   25.76    1.35
  11   0   2   62.66    2.62
  11   0   2   60.42    2.87
  11   0   1    4.50    0.70
  11   0   0   11.47    0.97
  11   0  -1   35.26    1.81
 -11   0   1   35.24    1.90
  11   0  -2    0.05    0.32
 -11   0   2    0.21    0.23
  11   0  -3    1.79    0.51
 -11   0   3    1.37    0.40
  11   0  -4   12.90    1.06
 -11   0   4   14.48    1.14
  12   0   3    5.79    0.94
  12   0   3    5.92    0.85
  12   0   2   -0.08    0.17
  12   0   1    7.94    0.98
  12   0   0   37.94    1.97
  12   0  -1   23.83    1.48
  12   0  -2    0.49    0.33
 -12   0   2    0.34    0.28
  12   0  -3   37.97    2.01
 -12   0   3   39.54    2.12
  13  -1  -2    0.83    0.29
  13  -1  -1   18.04    1.29
  13  -1   0    0.82    0.27
  13  -1   1    8.37    0.98
  13  -1   2   62.62    2.77
 -12   1   4    0.59    0.27
  12  -1  -4    0.28    0.20
 -12   1   3    6.15    0.84
  12  -1  -3    7.10    0.76
  12  -1  -3    6.30    0.87
 -12   1   2   52.95    2.48
  12  -1  -2   49.14    2.29
  12  -1  -2   45.15    1.85
  12  -1  -1   17.88    1.25
  12  -1   0    0.03    0.24
  12  -1   1   52.67    2.38
  12  -1   2    0.70    0.30
  12  -1   3    6.06    0.84
  12  -1   3    5.89    0.93
 -12   1  -4   40.91    1.87
  12  -1   4   43.87    2.15
  12  -1   4   42.27    2.31
 -11   1   5    5.99    0.79
  11  -1  -5    6.29    0.85
 -11   1   4    1.47    0.40
  11  -1  -4    1.59    0.42
 -11   1   3   38.58    1.94
  11  -1  -3   31.48    1.75
  11  -1  -2    2.32    0.57
 -11   1   1   18.76    1.31
  11  -1  -1   18.39    0.92
  11  -1  -1   20.43    1.27
  11  -1   0   79.34    3.06
  11  -1   1   10.57    0.90
  11  -1   2    1.13    0.34
  11  -1   2    0.92    0.29
  11  -1   3   44.33    2.08
  11  -1   3   42.80    1.89
  11  -1   3   44.89    2.30
  11  -1   4    8.98    1.10
  11  -1   4    9.74    1.04
 -11   1  -5    4.72    0.68
  11  -1   5    3.18    0.64
  11  -1   5    4.03    0.69
 -10   1   6   -0.25    0.16
  10  -1  -6   -0.15    0.18
 -10   1   5    7.78    0.75
  10  -1  -5    8.20    0.96
 -10   1   4   72.87    2.95
  10  -1  -4   68.21    2.80
 -10   1   3   44.76    2.15
  10  -1  -3   45.44    2.06
 -10   1   2   -0.03    0.19
  10  -1  -2    0.35    0.34
 -10   1   1   97.97    3.77
  10  -1  -1   98.10    3.47
 -10   1   0    8.14    0.76
  10  -1   0    8.06    0.87
  10  -1   0    6.13    0.42
  10  -1   1   74.55    3.12
  10  -1   1   72.14    2.79
  10  -1   2  155.29    5.44
  10  -1   2  144.19    4.55
  10  -1   2  146.75    4.82
  10  -1   3   11.60    0.91
  10  -1   3   10.46    0.95
  10  -1   3    9.24    0.75
  10  -1   4    1.03    0.36
  10  -1   4    1.28    0.35
  10  -1   4    0.99    0.37
  10  -1   5   15.61    1.14
  10  -1   5   16.08    1.22
  10  -1   5   14.00    1.07
 -10   1  -6    0.29    0.27
  10  -1   6    0.55    0.27
  10  -1   6    0.77    0.29
  -9   1   6    3.15    0.54
   9  -1  -6    2.58    0.50
  -9   1   5   82.43    3.20
   9  -1  -5   85.73    3.17
  -9   1   4    4.48    0.64
   9  -1  -4    5.18    0.73
  -9   1   3   32.02    1.63
   9  -1  -3   30.23    1.55
  -9   1   2  155.81    5.24
   9  -1  -2  145.54    4.74
  -9   1   1   16.05    1.08
   9  -1  -1   15.85    1.04
  -9   1   0   13.95    1.00
  -9   1   0   11.76    0.57
   9  -1   0   11.85    0.95
   9  -1   0   12.11    0.89
   9  -1   0   12.48    0.62
  -9   1  -1   84.83    3.30
   9  -1   1   89.33    3.41
   9  -1   1   83.69    3.03
   9  -1   1   86.72    2.75
   9  -1   2    9.09    0.89
   9  -1   2    7.63    0.90
   9  -1   2    7.78    0.63
   9  -1   3    0.02    0.18
   9  -1   3    0.51    0.28
   9  -1   3    1.12    0.32
   9  -1   4   61.25    2.43
   9  -1   4   58.61    2.43
   9  -1   4   63.61    2.70
   9  -1   5   40.15    1.89
   9  -1   5   40.40    1.92
   9  -1   5   37.87    1.95
   9  -1   6    2.20    0.55
   9  -1   6    1.45    0.39
   9  -1   6    1.96    0.46
  -8   1   7   11.70    0.74
   8  -1  -7    9.49    1.01
  -8   1   6   73.72    2.75
   8  -1  -6   72.72    2.82
  -8   1   5   27.29    1.37
   8  -1  -5   24.93    1.39
  -8   1   4    6.79    0.65
   8  -1  -4    5.09    0.68
  -8   1   3  103.50    3.68
   8  -1  -3  100.11    3.42
  -8   1   2    0.93    0.33
   8  -1  -2    1.08    0.37
  -8   1   1    5.80    0.28
  -8   1   1    6.07    0.69
   8  -1  -1    6.93    0.64
   8  -1  -1    5.81    0.67
  -8   1   0  185.17    6.13
   8  -1   0  191.95    6.22
   8  -1   0  181.27    5.53
  -8   1  -1  103.78    3.64
   8  -1   1   98.93    3.67
   8  -1   1   98.78    3.30
   8  -1   1   96.35    2.75
   8  -1   1  100.48    3.06
   8  -1   2   20.86    1.03
   8  -1   2   22.01    1.17
   8  -1   2   20.11    1.23
   8  -1   3  200.82    5.95
   8  -1   3  201.82    5.92
   8  -1   3  193.80    6.61
   8  -1   4    0.64    0.31
   8  -1   4    0.27    0.20
   8  -1   4    0.22    0.24
   8  -1   5    7.25    0.81
   8  -1   5    8.71    0.93
   8  -1   5    6.42    0.77
   8  -1   6   39.51    1.88
   8  -1   6   42.02    1.95
   8  -1   6   41.53    2.01
  -8   1  -7   10.27    0.89
   8  -1   7   10.41    0.82
   8  -1   7    9.01    0.97
  -7   1   7   38.32    1.52
   7  -1  -7   38.23    1.81
  -7   1   6    1.45    0.32
   7  -1  -6    2.28    0.48
  -7   1   5   40.90    1.72
   7  -1  -5   39.61    1.75
  -7   1   4  230.92    7.39
   7  -1  -4  238.03    6.84
  -7   1   3   27.25    1.30
   7  -1  -3   24.44    1.23
  -7   1   2   32.62    1.48
   7  -1  -2   31.34    1.39
   7  -1  -2   31.63    1.47
  -7   1   1  114.74    3.17
  -7   1   1  115.29    3.98
   7  -1  -1  118.84    4.05
   7  -1  -1  118.11    3.65
  -7   1   0    4.65    0.58
   7  -1   0    5.87    0.65
   7  -1   0    6.33    0.38
   7  -1   0    5.16    0.57
  -7   1  -1   90.21    3.24
   7  -1   1   90.16    3.30
   7  -1   1   91.99    2.78
   7  -1   1   87.43    2.48
   7  -1   1   95.01    3.00
  -7   1  -2  108.54    3.86
   7  -1   2  113.12    3.45
   7  -1   2  111.01    3.94
   7  -1   2  114.56    3.57
   7  -1   3   63.17    2.29
   7  -1   3   62.66    2.26
   7  -1   3   63.11    2.52
   7  -1   4    3.10    0.48
   7  -1   4    2.94    0.50
   7  -1   4    3.05    0.51
   7  -1   5   44.88    1.95
   7  -1   5   45.25    1.89
   7  -1   5   41.39    1.93
   7  -1   6   18.14    1.20
   7  -1   6   17.34    1.08
   7  -1   6   17.75    1.08
  -7   1  -7    7.73    0.86
   7  -1   7    8.79    0.90
   7  -1   7    8.38    0.98
   7  -1   7    6.67    0.62
   6  -1  -8   69.85    2.76
  -6   1   7    2.40    0.27
   6  -1  -7    2.47    0.57
  -6   1   6   12.35    0.71
   6  -1  -6   13.02    0.89
  -6   1   5   61.80    2.25
   6  -1  -5   61.81    2.29
  -6   1   4    0.07    0.17
  -6   1   4    0.15    0.14
   6  -1  -4    0.20    0.18
  -6   1   3   86.27    3.21
  -6   1   3   95.91    3.22
   6  -1  -3   97.57    3.02
  -6   1   2  186.87    5.71
  -6   1   2  164.56    5.71
   6  -1  -2  183.24    5.74
   6  -1  -2  179.22    5.18
  -6   1   1   30.86    1.34
  -6   1   1   29.04    0.89
   6  -1  -1   29.31    1.24
   6  -1  -1   31.36    1.38
  -6   1   0    5.06    0.49
   6  -1   0    4.57    0.53
   6  -1   0    4.74    0.32
   6  -1   0    5.27    0.55
  -6   1  -1  134.86    4.43
   6  -1   1  131.37    4.01
   6  -1   1  134.48    3.87
   6  -1   1  131.38    3.53
   6  -1   1  140.48    4.50
  -6   1  -2   56.06    2.14
   6  -1   2   59.14    2.01
   6  -1   2   47.85    2.06
   6  -1   2   59.06    1.95
   6  -1   2   59.63    2.23
  -6   1  -3   35.23    1.49
   6  -1   3   35.90    1.56
   6  -1   3   27.86    1.40
   6  -1   3   35.88    1.44
   6  -1   3   38.10    1.46
   6  -1   4  265.36    7.45
   6  -1   4  254.68    7.55
   6  -1   4  266.16    8.25
   6  -1   5   34.83    1.59
   6  -1   5   38.02    1.60
   6  -1   5   35.56    1.67
   6  -1   6    2.43    0.41
   6  -1   6    2.59    0.44
   6  -1   6    1.87    0.46
   6  -1   7   43.35    2.12
   6  -1   7   45.13    1.82
   6  -1   7   47.20    2.00
  -6   1  -8   -0.79    0.18
   6  -1   8    0.64    0.31
   6  -1   8    0.41    0.16
   5  -1  -8    2.01    0.40
   5  -1  -7   47.05    1.97
  -5   1   6   90.77    2.95
  -5   1   6   92.53    2.93
   5  -1  -6   90.08    3.09
  -5   1   5   39.36    1.48
  -5   1   5   38.90    1.50
   5  -1  -5   39.62    1.61
  -5   1   4    5.74    0.45
  -5   1   4    5.05    0.42
   5  -1  -4    5.54    0.57
   5  -1  -4    5.59    0.26
  -5   1   3  107.24    3.47
  -5   1   3   98.59    3.47
   5  -1  -3  105.19    3.22
   5  -1  -3  108.93    3.62
  -5   1   2   40.78    1.57
  -5   1   2   36.75    1.56
   5  -1  -2   42.10    1.49
   5  -1  -2   41.98    1.59
  -5   1   1   51.39    1.98
  -5   1   1   53.28    1.47
  -5   1   1   54.44    1.97
   5  -1  -1   55.19    2.00
   5  -1  -1   54.87    1.82
  -5   1   0  535.51   16.22
   5  -1   0  547.00   14.37
   5  -1   0  542.88   16.28
   5  -1   0  560.42   14.50
  -5   1  -1   91.85    3.13
   5  -1   1   91.90    2.74
   5  -1   1   93.56    2.47
   5  -1   1   94.62    2.86
   5  -1   1   94.95    3.18
  -5   1  -2  124.29    3.86
   5  -1   2  127.17    3.92
   5  -1   2  101.56    3.42
   5  -1   2  107.51    3.80
   5  -1   2  123.87    3.50
  -5   1  -3  210.43    6.60
   5  -1   3  214.71    6.66
   5  -1   3  195.13    6.58
   5  -1   3  217.22    6.01
   5  -1   3  223.05    6.11
   5  -1   4    2.65    0.40
   5  -1   4    3.51    0.50
   5  -1   4    2.76    0.36
   5  -1   4    2.67    0.41
   5  -1   5    0.33    0.20
   5  -1   5    0.33    0.24
   5  -1   5    0.40    0.20
   5  -1   6   83.55    3.10
   5  -1   6   87.79    2.96
   5  -1   6   84.06    2.94
  -5   1  -7   14.81    1.00
   5  -1   7   13.83    0.74
   5  -1   7   14.65    1.08
   5  -1   7   12.90    0.92
  -5   1  -8   -0.04    0.22
   5  -1   8    0.18    0.10
   5  -1   8    0.07    0.28
   4  -1  -8    6.05    0.73
   4  -1  -7   77.10    2.76
   4  -1  -6    1.35    0.34
  -4   1   5   66.02    2.14
  -4   1   5   64.65    2.15
   4  -1  -5   63.84    2.24
   4  -1  -5   66.18    2.00
  -4   1   4  324.93    9.86
  -4   1   4  333.56    9.90
   4  -1  -4  332.30    8.79
   4  -1  -4  332.16    9.03
  -4   1   3   21.77    0.90
  -4   1   3   18.83    0.88
   4  -1  -3   20.41    0.90
   4  -1  -3   20.40    0.64
  -4   1   2   14.85    0.74
  -4   1   2   15.25    0.73
   4  -1  -2   15.15    0.72
   4  -1  -2   15.37    0.73
  -4   1   1  313.09    9.55
  -4   1   1  321.70    9.52
  -4   1   1  321.76    8.27
   4  -1  -1  319.43    9.55
   4  -1  -1  311.45    8.52
  -4   1   0   59.37    2.03
   4  -1   0   59.36    1.86
   4  -1   0   57.63    2.05
   4  -1   0   58.57    1.69
  -4   1  -1   27.74    1.13
   4  -1   1   27.97    0.99
   4  -1   1   28.31    1.17
   4  -1   1   27.54    1.11
   4  -1   1   28.24    0.80
   4  -1   1   26.90    1.03
  -4   1  -2  487.18   14.70
   4  -1   2  502.50   13.15
   4  -1   2  508.79   14.76
   4  -1   2  466.95   14.69
   4  -1   2  514.64   13.28
  -4   1  -3   54.42    1.96
  -4   1  -3   58.50    1.47
   4  -1   3   51.72    1.96
   4  -1   3   59.13    1.90
   4  -1   3   56.12    2.02
   4  -1   4    0.70    0.23
   4  -1   4    0.64    0.25
   4  -1   4    0.83    0.19
   4  -1   4    1.20    0.26
   4  -1   5   90.36    3.03
   4  -1   5   91.68    3.13
   4  -1   5   91.53    3.06
   4  -1   5   94.90    3.00
   4  -1   6    1.73    0.35
   4  -1   6    1.96    0.26
   4  -1   6    2.25    0.48
   4  -1   6    1.76    0.28
  -4   1  -7    0.29    0.24
   4  -1   7    0.22    0.08
   4  -1   7    0.20    0.21
   4  -1   7    0.02    0.10
  -4   1  -8   58.48    2.45
   4  -1   8   62.70    2.49
   3  -1  -8   59.13    2.31
   3  -1  -7    0.50    0.23
   3  -1  -7    0.08    0.09
   3  -1  -6    1.45    0.33
   3  -1  -6    0.89    0.24
  -3   1   5  134.90    3.88
   3  -1  -5  130.13    3.95
  -3   1   4    5.91    0.34
  -3   1   4    5.92    0.38
  -3   1   4    5.66    0.33
   3  -1  -4    6.44    0.47
  -3   1   3   74.98    2.17
  -3   1   3   73.22    2.43
  -3   1   3   77.98    2.42
   3  -1  -3   77.10    2.32
  -3   1   2  647.71   17.62
  -3   1   2  683.39   19.67
  -3   1   2  647.66   19.63
   3  -1  -2  674.91   19.66
   3  -1  -2  703.87   17.56
  -3   1   1   52.75    1.83
  -3   1   1   56.64    1.83
   3  -1  -1   54.68    1.66
   3  -1  -1   54.41    1.84
  -3   1   0   60.39    1.65
  -3   1   0   56.24    1.95
   3  -1   0   56.63    1.97
   3  -1   0   61.22    1.62
   3  -1   0   61.19    1.78
  -3   1  -1  981.39   23.87
  -3   1  -1  965.39   27.86
   3  -1   1  928.40   25.36
   3  -1   1  931.33   28.08
   3  -1   1  945.37   25.57
   3  -1   1  924.54   27.65
   3  -1   1  953.22   23.84
  -3   1  -2    0.13    0.04
  -3   1  -2    0.08    0.12
   3  -1   2    0.36    0.15
   3  -1   2    0.11    0.10
   3  -1   2    0.09    0.14
   3  -1   2    0.46    0.17
   3  -1   2    0.13    0.05
   3  -1   3  136.09    4.14
   3  -1   3  128.20    4.11
   3  -1   3  132.95    3.81
   3  -1   4  268.95    8.04
   3  -1   4  269.84    7.54
   3  -1   4  268.50    8.02
   3  -1   4  261.44    7.37
   3  -1   5   22.00    0.91
   3  -1   5   23.30    1.16
   3  -1   5   23.80    1.10
   3  -1   5   22.48    0.90
   3  -1   6   11.09    0.76
   3  -1   6   11.69    0.53
   3  -1   6   12.29    0.55
   3  -1   6   12.87    0.89
  -3   1  -7   77.72    2.86
   3  -1   7   83.35    2.88
  -3   1  -8    4.82    0.65
   3  -1   8    4.36    0.67
   2  -1  -9   20.98    1.15
   2  -1  -8    0.34    0.12
   2  -1  -8    0.15    0.19
   2  -1  -8    0.52    0.27
   2  -1  -7   65.08    2.30
   2  -1  -7   67.91    2.41
  -2   1   6  220.42    6.30
   2  -1  -6  215.34    6.23
  -2   1   5   20.94    0.95
   2  -1  -5   21.47    0.99
  -2   1   4    2.49    0.31
   2  -1  -4    2.16    0.32
  -2   1   3  434.69   12.49
  -2   1   3  423.17   11.34
  -2   1   3  419.59   12.47
   2  -1  -3  433.00   11.30
  -2   1   2   26.53    0.91
  -2   1   2   26.97    0.92
  -2   1   2   26.31    0.84
   2  -1  -2   26.16    0.90
  -2   1   1  537.78   15.65
  -2   1   1  506.27   14.06
  -2   1   1  548.28   15.89
   2  -1  -1  550.60   15.92
   2  -1  -1  543.47   14.11
   2  -1  -1  531.11   14.07
  -2   1   0  307.72    8.81
  -2   1   0  304.45    8.82
  -2   1   0  289.59    7.82
   2  -1   0  288.05    8.81
   2  -1   0  301.66    7.55
   2  -1   0  295.74    7.82
   2  -1   0  300.45    7.83
  -2   1  -1    6.22    0.34
   2  -1   1    5.66    0.21
   2  -1   1    5.54    0.32
   2  -1   1    4.96    0.32
   2  -1   1    6.45    0.37
  -2   1  -2   25.77    0.93
   2  -1   2   25.78    0.93
   2  -1   2   26.31    0.95
   2  -1   2   25.65    0.77
   2  -1   2   27.12    0.97
   2  -1   2   25.83    0.93
   2  -1   3  224.63    6.82
   2  -1   3  228.13    6.25
   2  -1   3  229.78    6.36
   2  -1   3  231.41    6.81
   2  -1   4   74.63    2.36
   2  -1   4   75.37    2.36
   2  -1   4   74.60    2.39
   2  -1   4   75.74    2.47
   2  -1   5    8.54    0.38
   2  -1   5    9.39    0.62
   2  -1   5    8.39    0.64
   2  -1   5    8.05    0.39
  -2   1  -6   61.12    2.21
   2  -1   6   63.50    2.33
   2  -1   6   58.56    2.19
  -2   1  -7   29.69    1.41
   2  -1   7   30.17    1.43
  -2   1  -8    1.82    0.47
   2  -1   8    2.17    0.46
  -2   1  -9   38.58    1.82
   1  -1  -8    0.66    0.23
   1  -1  -8    0.93    0.29
   1  -1  -8    1.69    0.43
  -1   1   7   65.96    2.49
  -1   1   7   69.49    2.44
  -1   1   6    2.52    0.40
  -1   1   6    2.57    0.43
  -1   1   5   54.35    1.95
  -1   1   5   56.94    1.90
  -1   1   4  636.26   16.90
  -1   1   4  633.77   16.69
  -1   1   3    4.88    0.34
  -1   1   3    5.13    0.36
  -1   1   2  112.44    3.08
  -1   1   2  109.76    3.27
  -1   1   2  108.63    3.02
  -1   1   2  112.15    3.27
  -1   1   1  182.94    5.32
  -1   1   1  181.71    5.32
  -1   1   1  167.81    4.80
  -1   1   1  181.66    4.74
   1  -1  -1  182.43    5.32
   1  -1  -1  184.93    4.65
   1  -1  -1  182.03    4.74
  -1   1   0    4.48    0.18
  -1   1   0    4.11    0.21
  -1   1   0    4.37    0.18
  -1   1   0    4.65    0.22
   1  -1   0    4.41    0.18
   1  -1   0    4.77    0.19
   1  -1   0    4.42    0.22
   1  -1   0    4.42    0.18
  -1   1  -1   24.93    0.82
  -1   1  -1   25.40    0.78
   1  -1   1   23.25    0.77
   1  -1   1   25.03    0.83
   1  -1   1   24.94    0.71
   1  -1   1   24.03    0.82
   1  -1   2  593.74   15.22
   1  -1   2  603.48   15.73
   1  -1   2  604.86   17.51
   1  -1   2  597.38   17.53
   1  -1   2  585.47   15.58
   1  -1   3   93.06    2.72
   1  -1   3   91.50    2.75
   1  -1   3   91.57    2.79
   1  -1   3   92.65    2.79
   1  -1   4    2.60    0.34
   1  -1   4    1.83    0.15
   1  -1   4    1.64    0.13
   1  -1   4    1.49    0.30
  -1   1  -5   91.15    2.81
   1  -1   5   87.25    2.82
   1  -1   5   86.25    2.86
  -1   1  -6   35.23    1.48
   1  -1   6   35.84    1.51
  -1   1  -7    1.51    0.37
   1  -1   7    2.21    0.43
  -1   1  -8  109.67    3.70
   1  -1   8  111.30    3.77
  -1   1  -9   18.72    1.15
   1  -1   9   19.34    1.22
   0  -1  -9   20.19    1.23
   0   1   8  110.39    3.84
   0   1   8  109.39    3.65
   0   1   7    1.89    0.37
   0   1   7    1.45    0.37
   0  -1  -7    2.00    0.34
   0   1   6   35.66    1.45
   0   1   6   37.44    1.60
   0   1   5   87.77    2.90
   0   1   5   91.05    2.78
   0   1   4    1.70    0.29
   0   1   4    1.72    0.26
   0   1   3   91.00    2.63
   0   1   3   91.90    2.73
   0   1   3   93.94    2.73
   0   1   3   90.85    2.75
   0   1   2  556.08   15.36
   0   1   2  598.08   17.24
   0   1   2  588.30   17.41
   0  -1  -2  627.75   15.23
   0   1   1   26.67    0.84
   0   1   1   24.96    0.81
   0   1   1   22.88    0.71
   0   1   1   25.48    0.82
   0  -1  -1   25.56    0.82
   0  -1  -1   25.85    0.73
   0   1   0    4.66    0.23
   0   1   0    4.43    0.17
   0  -1   0    4.48    0.17
   0  -1   0    4.59    0.22
   0   1  -1  183.54    5.35
   0   1  -1  183.81    4.82
   0  -1   1  175.72    4.66
   0  -1   1  189.04    5.35
   0  -1   1  180.40    5.35
   0  -1   1  172.28    4.80
   0   1  -2  112.13    3.09
   0  -1   2  110.74    3.33
   0  -1   2  111.63    3.33
   0   1  -3    4.88    0.34
   0  -1   3    3.94    0.33
   0  -1   3    5.19    0.24
   0  -1   3    5.42    0.25
   0   1  -4  663.88   17.20
   0  -1   4  632.77   17.10
   0   1  -5   53.34    1.84
   0  -1   5   53.67    1.90
   0   1  -6    2.71    0.41
   0  -1   6    3.32    0.48
   0   1  -7   68.17    2.42
   0  -1   7   68.80    2.52
   0   1  -8    1.55    0.37
   0  -1   8    1.58    0.45
   0   1  -9    0.38    0.41
   0   1  -9    0.73    0.24
  -1  -1  -9   20.92    1.23
   1   1   8    0.76    0.31
   1   1   8    0.40    0.22
   1   1   7   68.77    2.41
   1   1   7   66.75    2.59
  -1  -1  -7   65.70    2.17
   1   1   6  222.13    6.51
   1   1   6  215.89    6.25
  -1  -1  -6  219.59    5.93
   1   1   5   21.27    1.08
   1   1   5   21.34    0.96
  -1  -1  -5   22.07    0.86
   1   1   4    2.19    0.29
   1   1   4    2.29    0.35
   1   1   4    2.50    0.20
   1   1   4    2.30    0.18
  -1  -1  -4    2.27    0.25
   1   1   3  443.25   12.81
   1   1   3  438.81   12.83
   1   1   3  431.48   11.76
   1   1   3  435.84   11.52
  -1  -1  -3  437.08   11.10
   1   1   2   26.98    0.96
   1   1   2   26.55    0.94
   1   1   2   25.90    0.87
   1   1   2   26.99    0.98
  -1  -1  -2   26.14    0.93
  -1  -1  -2   26.56    0.79
   1   1   1  515.86   13.90
   1   1   1  504.69   13.69
   1   1   1  511.90   15.44
   1   1   1  542.64   15.46
   1   1   1  540.39   13.37
  -1  -1  -1  538.13   13.39
  -1  -1  -1  546.83   15.44
   1   1   0  297.53    7.82
   1   1   0  269.32    8.73
   1   1   0  289.63    7.75
   1   1   0  299.59    8.76
  -1  -1   0  304.60    7.51
  -1  -1   0  294.51    8.76
  -1  -1   0  318.41    8.75
   1   1  -1    5.57    0.27
   1   1  -1    5.62    0.34
   1   1  -1    5.90    0.33
  -1  -1   1    5.29    0.30
  -1  -1   1    5.32    0.33
  -1  -1   1    6.15    0.34
   1   1  -2   25.74    0.92
   1   1  -2   26.82    0.85
  -1  -1   2   25.00    0.91
  -1  -1   2   25.71    0.92
  -1  -1   2   26.02    0.91
   1   1  -3  227.48    6.17
  -1  -1   3  227.70    6.23
  -1  -1   3  223.15    6.76
  -1  -1   3  232.62    6.75
   1   1  -4   74.57    2.32
  -1  -1   4   76.35    2.35
  -1  -1   4   75.99    2.43
  -1  -1   4   78.63    2.35
   1   1  -5    8.96    0.56
  -1  -1   5    8.55    0.61
   1   1  -6   59.22    2.06
  -1  -1   6   59.41    2.18
   1   1  -7   30.18    1.34
  -1  -1   7   30.23    1.45
   1   1  -8    2.62    0.55
   1   1  -8    2.02    0.39
   1   1  -9   37.67    1.83
   2   1   8    7.31    0.75
   2   1   8    6.66    0.88
   2   1   7   87.43    3.20
   2   1   7   86.94    2.94
   2   1   6    6.68    0.75
   2   1   6    6.37    0.32
   2   1   6    6.11    0.31
   2   1   6    6.31    0.54
  -2  -1  -6    6.86    0.44
   2   1   5  116.07    3.48
   2   1   5  111.75    3.55
   2   1   5  115.87    3.58
   2   1   5  116.43    3.69
  -2  -1  -5  115.72    3.19
   2   1   4  144.17    4.47
   2   1   4  144.05    4.43
   2   1   4  140.60    4.32
   2   1   4  145.62    4.13
  -2  -1  -4  147.12    3.84
   2   1   3    2.49    0.29
   2   1   3    2.36    0.28
   2   1   3    2.79    0.25
   2   1   3    2.92    0.36
  -2  -1  -3    2.77    0.19
   2   1   2   74.19    2.40
   2   1   2   70.86    2.36
   2   1   2   69.39    2.23
   2   1   2   70.86    2.12
  -2  -1  -2   75.46    1.91
  -2  -1  -2   75.77    2.38
   2   1   1  243.16    7.29
   2   1   1  238.79    6.56
   2   1   1  237.08    6.14
   2   1   1  251.27    7.33
   2   1   1  242.74    6.48
  -2  -1  -1  241.84    7.29
  -2  -1  -1  244.32    6.14
   2   1   0  263.91    7.03
   2   1   0  260.14    7.01
   2   1   0  270.58    7.93
  -2  -1   0  263.94    7.90
  -2  -1   0  263.53    6.74
   2   1  -1   49.07    1.51
   2   1  -1   48.79    1.39
   2   1  -1   47.73    1.68
  -2  -1   1   47.00    1.67
  -2  -1   1   49.48    1.45
  -2  -1   1   49.52    1.66
   2   1  -2  631.41   18.29
   2   1  -2  632.96   16.34
   2   1  -2  612.80   16.30
  -2  -1   2  628.82   18.27
  -2  -1   2  611.07   18.28
   2   1  -3  134.79    3.88
   2   1  -3  134.08    3.72
  -2  -1   3  135.09    4.16
  -2  -1   3  134.40    4.13
   2   1  -4    0.54    0.16
   2   1  -4    0.44    0.25
  -2  -1   4    0.19    0.11
  -2  -1   4    0.40    0.12
   2   1  -5  231.62    6.59
   2   1  -5  236.76    6.44
  -2  -1   5  228.89    6.88
  -2  -1   5  231.27    6.89
   2   1  -6   26.26    1.12
   2   1  -6   25.65    1.26
   2   1  -7   31.24    1.30
   2   1  -7   28.75    1.45
   2   1  -8   76.93    2.89
   3   1   8   50.65    2.03
   3   1   8   47.66    2.26
   3   1   7    3.66    0.23
   3   1   7    4.30    0.67
   3   1   7    3.20    0.45
   3   1   6   19.49    1.00
   3   1   6   19.24    1.16
   3   1   6   19.63    0.85
   3   1   6   18.75    0.82
   3   1   5   49.05    1.74
   3   1   5   48.55    1.93
   3   1   5   47.23    1.74
   3   1   5   45.94    1.69
  -3  -1  -5   47.45    1.43
   3   1   4   25.48    1.07
   3   1   4   26.43    1.08
   3   1   4   27.19    1.13
   3   1   4   27.53    1.23
  -3  -1  -4   25.12    0.81
   3   1   3   46.51    1.75
   3   1   3   51.10    1.78
   3   1   3   51.02    1.82
   3   1   3   48.67    1.63
  -3  -1  -3   48.21    1.75
  -3  -1  -3   49.00    1.32
   3   1   2  563.51   14.87
   3   1   2  592.76   15.10
   3   1   2  562.74   16.70
   3   1   2  542.07   14.15
   3   1   2  562.27   16.76
  -3  -1  -2  582.25   14.15
  -3  -1  -2  554.03   16.70
   3   1   1  110.21    3.21
   3   1   1  110.03    3.57
   3   1   1  109.59    3.20
   3   1   1  112.67    3.63
  -3  -1  -1  116.68    3.61
  -3  -1  -1  112.54    2.91
   3   1   0   68.13    2.28
   3   1   0   66.11    1.92
   3   1   0   66.25    2.02
  -3  -1   0   63.87    1.83
  -3  -1   0   63.43    2.22
   3   1  -1  304.01    7.87
   3   1  -1  292.60    8.99
   3   1  -1  302.30    8.02
  -3  -1   1  279.04    8.98
  -3  -1   1  311.09    8.98
   3   1  -2   13.21    0.69
   3   1  -2   13.50    0.67
   3   1  -2   13.66    0.49
  -3  -1   2   12.76    0.69
  -3  -1   2   13.29    0.68
   3   1  -3  108.21    3.32
   3   1  -3  113.00    3.09
  -3  -1   3  108.20    3.57
  -3  -1   3  114.69    3.56
   3   1  -4  262.46    7.43
   3   1  -4  269.17    7.21
  -3  -1   4  267.49    8.05
  -3  -1   4  268.27    8.07
   3   1  -5    1.87    0.26
   3   1  -5    1.57    0.35
  -3  -1   5    1.87    0.24
  -3  -1   5    1.93    0.26
   3   1  -6   10.51    0.79
   3   1  -6   10.91    0.62
  -3  -1   6   10.72    0.49
  -3  -1   6   10.81    0.49
   3   1  -7   13.22    0.93
   3   1  -8   19.02    1.19
   4   1   8    2.39    0.36
   4   1   8    3.20    0.60
   4   1   7   25.35    1.46
   4   1   7   22.48    1.20
   4   1   7   23.69    1.02
   4   1   6  177.98    5.28
   4   1   6  177.25    5.60
   4   1   6  177.22    5.61
   4   1   5   27.26    1.19
   4   1   5   22.17    1.11
   4   1   5   29.47    1.40
   4   1   5   28.64    1.24
   4   1   4   28.57    1.28
   4   1   4   28.85    1.32
   4   1   4   26.45    1.20
   4   1   4   30.60    1.21
   4   1   3  123.22    3.61
   4   1   3  124.79    3.77
   4   1   3  124.82    4.06
   4   1   3  113.07    3.96
  -4  -1  -3  125.26    3.99
   4   1   2    1.44    0.27
   4   1   2    1.36    0.28
   4   1   2    0.82    0.21
   4   1   2    1.01    0.06
   4   1   2    1.05    0.28
  -4  -1  -2    1.36    0.28
   4   1   1   56.58    1.80
   4   1   1   52.68    1.83
   4   1   1   57.86    2.11
  -4  -1  -1   55.60    2.04
   4   1   0  333.20    9.07
   4   1   0  334.42    8.97
   4   1   0  339.67   10.22
   4   1  -1   10.96    0.70
   4   1  -1   11.05    0.64
   4   1  -1   12.25    0.47
  -4  -1   1   10.85    0.65
  -4  -1   1   12.31    0.72
   4   1  -2    0.26    0.21
   4   1  -2    0.44    0.19
   4   1  -2    0.55    0.10
  -4  -1   2    0.38    0.21
  -4  -1   2    0.37    0.15
   4   1  -3  179.52    5.27
   4   1  -3  188.48    4.94
   4   1  -3  190.89    5.79
  -4  -1   3  174.00    5.77
  -4  -1   3  185.50    5.75
   4   1  -4   51.90    1.92
   4   1  -4   53.24    1.59
  -4  -1   4   49.89    1.93
  -4  -1   4   53.05    1.92
   4   1  -5    0.11    0.22
  -4  -1   5    0.26    0.15
  -4  -1   5    0.24    0.14
   4   1  -6  135.04    4.23
  -4  -1   6  133.02    4.14
  -4  -1   6  126.97    4.14
   4   1  -7   13.70    0.97
  -4  -1   7   14.43    0.56
   4   1  -8    0.05    0.18
   5   1   8    4.52    0.37
   5   1   8    5.33    0.79
   5   1   7   37.20    1.56
   5   1   7   35.97    1.64
   5   1   7   34.92    1.84
   5   1   6    7.02    0.84
   5   1   6    6.95    0.62
   5   1   6    6.65    0.68
   5   1   5    8.35    0.67
   5   1   5    8.40    0.86
   5   1   5    8.94    0.65
   5   1   4  203.13    5.62
   5   1   4  181.67    6.18
   5   1   4  194.10    5.77
   5   1   3   32.83    1.35
   5   1   3   30.59    1.41
   5   1   3   31.20    1.26
   5   1   3   25.76    1.27
  -5  -1  -3   29.52    1.34
   5   1   2    0.63    0.13
   5   1   2    0.73    0.24
   5   1   2    0.57    0.21
   5   1   2    1.19    0.32
  -5  -1  -2    0.81    0.23
   5   1   1  413.74   11.04
   5   1   1  406.67   10.99
   5   1   1  412.79   12.43
  -5  -1  -1  398.39   12.34
   5   1   0    2.53    0.37
   5   1   0    2.82    0.30
   5   1   0    2.13    0.38
  -5  -1   0    2.51    0.38
   5   1  -1   12.04    0.79
   5   1  -1   13.18    0.52
   5   1  -1   11.91    0.71
  -5  -1   1   12.50    0.79
   5   1  -2  272.86    8.44
   5   1  -2  280.02    7.59
   5   1  -2  280.43    7.17
  -5  -1   2  282.81    8.42
  -5  -1   2  240.56    8.39
   5   1  -3   38.01    1.51
   5   1  -3   37.36    1.07
  -5  -1   3   33.08    1.51
  -5  -1   3   37.54    1.56
   5   1  -4    0.24    0.24
  -5  -1   4    0.30    0.20
   5   1  -5  152.91    4.71
  -5  -1   5  150.21    4.88
   5   1  -6    1.12    0.35
  -5  -1   6    1.15    0.25
   5   1  -7    1.45    0.38
  -5  -1   7    1.03    0.21
   5   1  -8   42.88    2.02
   6   1   7    5.34    0.83
   6   1   7    5.24    0.61
   6   1   7    5.60    0.66
   6   1   6   10.64    0.80
   6   1   6   10.71    1.09
   6   1   6   12.37    0.86
   6   1   5  112.39    3.83
   6   1   5  106.53    3.93
   6   1   5  114.36    3.64
   6   1   4    1.06    0.30
   6   1   4    1.48    0.41
   6   1   4    1.35    0.36
   6   1   3   41.56    1.70
   6   1   3   42.27    1.67
   6   1   3   42.92    1.89
   6   1   2  239.60    6.84
   6   1   2  235.45    7.68
   6   1   2  244.03    6.84
  -6  -1  -2  241.13    7.61
   6   1   1   19.49    0.89
   6   1   1   18.87    0.99
   6   1   1   19.33    1.13
  -6  -1  -1   20.51    1.10
   6   1   0   33.71    1.62
   6   1   0   36.04    1.26
   6   1   0   35.84    1.47
  -6  -1   0   37.38    1.63
   6   1  -1  104.00    2.93
   6   1  -1  106.83    3.32
  -6  -1   1  100.27    3.62
   6   1  -2   -0.04    0.12
   6   1  -2    0.26    0.06
   6   1  -2    0.09    0.21
  -6  -1   2    0.02    0.21
   6   1  -3    7.89    0.67
  -6  -1   3    7.79    0.67
   6   1  -4  119.94    3.85
  -6  -1   4  118.50    4.07
   6   1  -5   65.07    2.47
  -6  -1   5   64.05    2.44
   6   1  -6    1.23    0.38
  -6  -1   6    1.05    0.27
   6   1  -7   36.04    1.80
  -6  -1   7   37.23    1.51
   7   1   7   18.20    1.10
   7   1   7   17.32    1.10
   7   1   7   16.52    1.24
   7   1   6  106.71    3.93
   7   1   6  108.03    3.92
   7   1   6  106.51    3.66
   7   1   5    1.00    0.32
   7   1   5    1.46    0.42
   7   1   5    3.08    0.49
   7   1   4   11.69    0.94
   7   1   4   13.12    0.92
   7   1   4   14.15    0.91
   7   1   3   19.42    1.10
   7   1   3   22.22    1.14
   7   1   3   19.10    1.22
   7   1   2    2.69    0.50
   7   1   2    2.66    0.42
   7   1   2    2.54    0.46
   7   1   1    4.23    0.56
   7   1   1    5.53    0.72
   7   1   1    5.26    0.46
  -7  -1  -1    5.01    0.62
   7   1   0  188.18    5.65
   7   1   0  194.17    5.35
   7   1   0  187.42    6.33
  -7  -1   0  190.81    6.27
   7   1  -1   53.96    2.25
   7   1  -1   52.45    2.02
   7   1  -1   50.43    1.60
  -7  -1   1   49.69    2.16
   7   1  -2    4.28    0.58
  -7  -1   2    4.25    0.58
   7   1  -3   70.37    2.62
  -7  -1   3   73.72    2.80
   7   1  -4   54.25    2.27
  -7  -1   4   62.67    2.42
   7   1  -5    5.42    0.71
  -7  -1   5    4.89    0.61
   7   1  -6   91.25    3.36
  -7  -1   6   91.96    3.33
   7   1  -7   14.26    1.06
  -7  -1   7   13.71    0.83
   8   1   6    0.71    0.27
   8   1   6    0.11    0.19
   8   1   6    0.03    0.24
   8   1   5   28.53    1.57
   8   1   5   26.70    1.57
   8   1   5   27.96    1.46
   8   1   4  101.55    3.49
   8   1   4   99.78    3.86
   8   1   4   99.51    3.52
   8   1   3    6.36    0.72
   8   1   3    5.80    0.70
   8   1   3    6.90    0.87
   8   1   2   10.89    0.83
   8   1   2    9.66    0.89
   8   1   2   10.53    0.72
   8   1   1   52.01    2.34
   8   1   1   51.46    1.85
   8   1   1   53.92    2.13
  -8  -1  -1   49.26    2.23
   8   1   0   15.45    1.11
   8   1   0   16.74    1.04
   8   1   0   15.27    0.74
  -8  -1   0   15.63    1.06
   8   1  -1    6.87    0.77
  -8  -1   1    8.61    0.79
   8   1  -2  174.31    5.53
  -8  -1   2  187.37    6.13
   8   1  -3   20.81    1.24
  -8  -1   3   22.86    1.32
   8   1  -4    7.01    0.84
  -8  -1   4    6.67    0.78
   8   1  -5   35.40    1.83
  -8  -1   5   40.41    1.85
   8   1  -6    2.58    0.56
  -8  -1   6    3.21    0.50
   9   1   6    8.07    0.79
   9   1   6    8.07    0.97
   9   1   6    7.33    0.86
   9   1   5   25.77    1.59
   9   1   5   27.64    1.60
   9   1   5   25.79    1.52
   9   1   4   -0.36    0.20
   9   1   4   -0.34    0.12
   9   1   4    0.50    0.25
   9   1   3    8.57    0.92
   9   1   3    6.67    0.76
   9   1   3    6.93    0.91
   9   1   2   61.70    2.46
   9   1   2   59.45    2.24
   9   1   2   59.53    2.71
   9   1   1   35.08    1.90
   9   1   1   36.41    1.73
   9   1   1   36.29    1.46
   9   1   0    6.52    0.79
  -9  -1   0    6.85    0.82
   9   1  -1   79.73    2.98
  -9  -1   1   82.14    3.27
   9   1  -2    4.16    0.65
  -9  -1   2    2.39    0.55
   9   1  -3    9.86    1.03
  -9  -1   3   10.24    0.94
   9   1  -4   89.51    3.33
  -9  -1   4   87.32    3.44
   9   1  -5   28.08    1.58
  -9  -1   5   24.83    1.45
   9   1  -6   -0.31    0.20
  -9  -1   6    0.10    0.20
  10   1   5    3.79    0.70
  10   1   5    3.78    0.64
  10   1   5    4.03    0.66
  10   1   4    0.88    0.38
  10   1   4    1.34    0.38
  10   1   4    1.50    0.40
  10   1   3   42.63    1.86
  10   1   3   39.79    2.16
  10   1   3   39.40    1.96
  10   1   2    0.23    0.21
  10   1   2   -0.06    0.13
  10   1   2    0.08    0.20
  10   1   1    3.79    0.63
  10   1   0   81.83    3.10
  10   1  -1   20.61    1.29
 -10  -1   1   19.25    1.31
  10   1  -2    2.41    0.56
 -10  -1   2    2.23    0.50
  10   1  -3   56.80    2.45
 -10  -1   3   53.26    2.50
  10   1  -4    3.28    0.66
 -10  -1   4    3.32    0.61
  10   1  -5    1.17    0.38
 -10  -1   5    0.57    0.23
  11   1   4   41.05    2.26
  11   1   4   40.15    2.07
  11   1   3   13.55    1.13
  11   1   3   13.03    1.16
  11   1   2    1.31    0.36
  11   1   1   47.16    2.21
  11   1   0    5.84    0.79
  11   1  -1   13.88    1.09
  11   1  -2   72.92    3.03
 -11  -1   2   77.37    3.28
  11   1  -3    2.72    0.65
 -11  -1   3    2.69    0.56
  11   1  -4    0.86    0.34
 -11  -1   4    0.79    0.31
  12   1   2   35.04    1.92
  12   1   1    3.53    0.61
  12   1   0    4.18    0.72
  12   1  -1   10.26    1.15
  12   1  -2    1.33    0.31
 -12  -1   2    0.56    0.23
 -13   2   3   30.95    1.81
  13  -2  -3   31.80    1.49
  13  -2  -3   28.68    1.71
 -13   2   2    0.81    0.35
  13  -2  -2    0.84    0.32
  13  -2  -1    5.54    0.78
  13  -2   0   52.74    2.43
  13  -2   1    9.34    1.06
  13  -2   2    0.22    0.27
  13  -2   3   31.94    1.91
  13  -2   3   33.11    1.83
 -12   2   4   93.99    3.72
  12  -2  -4   90.75    3.50
  12  -2  -4   86.58    3.16
 -12   2   3    0.65    0.36
  12  -2  -3    0.09    0.21
  12  -2  -3    0.56    0.31
 -12   2   2   11.56    1.01
  12  -2  -2    9.96    0.72
  12  -2  -2   11.59    0.96
 -12   2   1   40.22    2.09
  12  -2  -1   40.69    1.99
  12  -2   0    1.90    0.50
  12  -2   1    2.81    0.55
  12  -2   2   44.32    2.08
  12  -2   2   38.99    2.16
 -12   2  -3    1.29    0.25
  12  -2   3    1.46    0.38
  12  -2   3    1.89    0.47
 -12   2  -4    0.32    0.39
  12  -2   4    1.53    0.43
  12  -2   4    2.85    0.62
 -11   2   5   18.80    1.23
  11  -2  -5   17.85    1.22
  11  -2  -5   19.52    1.19
 -11   2   4   -0.36    0.20
  11  -2  -4    0.47    0.30
  11  -2  -4   -0.18    0.20
 -11   2   3   10.17    0.94
  11  -2  -3   12.08    0.82
  11  -2  -3   10.93    0.95
 -11   2   2   94.16    3.74
  11  -2  -2   93.86    3.45
  11  -2  -2   95.66    3.07
 -11   2   1    4.26    0.68
  11  -2  -1    3.88    0.64
  11  -2  -1    3.91    0.46
 -11   2   0    3.83    0.60
  11  -2   0    2.67    0.54
  11  -2   1   21.87    1.41
  11  -2   1   20.69    1.27
 -11   2  -2   19.17    0.98
  11  -2   2   19.83    1.26
  11  -2   2   19.16    1.33
 -11   2  -3    2.94    0.46
  11  -2   3    4.03    0.64
  11  -2   3    3.68    0.72
 -11   2  -4   91.54    3.22
  11  -2   4   89.81    3.74
  11  -2   4   91.00    3.45
 -11   2  -5   14.42    1.05
  11  -2   5   15.83    1.16
  11  -2   5   15.58    1.19
 -10   2   6   57.27    2.42
  10  -2  -6   55.49    2.34
  10  -2  -6   57.50    2.49
 -10   2   5    1.16    0.35
  10  -2  -5    1.38    0.39
 -10   2   4   21.29    1.30
  10  -2  -4   19.77    1.25
 -10   2   3   49.56    2.27
  10  -2  -3   51.44    2.18
  10  -2  -3   51.20    1.96
 -10   2   2    0.01    0.26
  10  -2  -2    0.06    0.23
  10  -2  -2    0.12    0.17
 -10   2   1    9.11    0.85
  10  -2  -1   11.70    0.90
  10  -2  -1   10.32    0.65
 -10   2   0   88.38    3.38
  10  -2   0   85.24    2.59
  10  -2   0   82.82    3.07
 -10   2  -1   34.48    1.33
  10  -2   1   36.26    1.85
  10  -2   1   34.98    1.66
 -10   2  -2    1.84    0.36
  10  -2   2    1.83    0.46
  10  -2   2    3.49    0.59
 -10   2  -3   42.20    1.74
  10  -2   3   43.41    2.14
  10  -2   3   42.25    1.93
 -10   2  -4    7.04    0.77
  10  -2   4    8.70    0.93
  10  -2   4    7.27    0.91
 -10   2  -5    7.33    0.82
  10  -2   5    8.62    0.96
  10  -2   5    9.00    1.04
 -10   2  -6   58.16    2.42
  10  -2   6   56.37    2.48
  10  -2   6   52.14    2.50
  -9   2   7   18.33    1.02
   9  -2  -7   21.26    1.29
   9  -2  -7   16.32    1.12
  -9   2   6    2.54    0.45
   9  -2  -6    3.03    0.52
  -9   2   5   30.00    1.50
   9  -2  -5   27.55    1.50
  -9   2   4   79.50    3.04
   9  -2  -4   77.35    2.90
  -9   2   3   41.25    1.89
   9  -2  -3   39.12    1.77
  -9   2   2   15.27    1.03
   9  -2  -2   13.56    0.95
   9  -2  -2   15.00    0.83
  -9   2   1  110.78    4.03
   9  -2  -1  111.77    3.70
   9  -2  -1  114.46    3.32
  -9   2   0    0.08    0.24
  -9   2   0    0.18    0.11
   9  -2   0   -0.07    0.20
   9  -2   0    0.23    0.12
   9  -2   0    0.81    0.32
  -9   2  -1   12.60    0.66
  -9   2  -1   11.58    0.87
   9  -2   1   10.84    0.52
   9  -2   1   12.71    0.87
   9  -2   1   12.61    0.95
  -9   2  -2   90.57    2.88
   9  -2   2   91.29    3.47
   9  -2   2   86.73    3.10
  -9   2  -3   38.64    1.58
   9  -2   3   38.53    1.73
   9  -2   3   36.01    1.85
  -9   2  -4    3.24    0.48
   9  -2   4    1.99    0.50
   9  -2   4    2.87    0.52
  -9   2  -5   68.50    2.61
   9  -2   5   66.16    2.67
   9  -2   5   68.65    2.86
  -9   2  -6    0.90    0.38
   9  -2   6    1.50    0.41
   9  -2   6    1.24    0.36
  -9   2  -7    0.83    0.30
   9  -2   7    0.16    0.17
  -8   2   7    1.33    0.26
   8  -2  -7    1.91    0.43
   8  -2  -7    1.76    0.46
  -8   2   6   21.28    1.12
   8  -2  -6   20.04    1.21
  -8   2   5   33.73    1.55
   8  -2  -5   32.94    1.58
  -8   2   4    1.65    0.39
   8  -2  -4    1.72    0.41
  -8   2   3   14.66    0.96
   8  -2  -3   14.19    0.93
  -8   2   2  115.32    4.03
   8  -2  -2  115.34    3.69
  -8   2   1   50.11    2.05
  -8   2   1   45.04    1.41
   8  -2  -1   50.15    1.91
   8  -2  -1   47.58    2.05
   8  -2  -1   48.71    1.63
  -8   2   0    2.70    0.28
  -8   2   0    2.66    0.46
   8  -2   0    2.60    0.30
   8  -2   0    2.43    0.44
   8  -2   0    2.43    0.47
  -8   2  -1  124.74    3.56
  -8   2  -1  121.06    4.21
   8  -2   1  120.95    4.27
   8  -2   1  120.73    3.82
   8  -2   1  118.00    3.30
  -8   2  -2   25.22    1.34
  -8   2  -2   26.51    1.13
   8  -2   2   28.01    1.31
   8  -2   2   28.14    1.44
   8  -2   3    9.10    0.79
   8  -2   3    6.38    0.71
   8  -2   3    8.40    0.67
  -8   2  -4  158.85    4.91
   8  -2   4  171.53    5.08
   8  -2   4  160.77    5.52
   8  -2   4  156.76    5.01
  -8   2  -5   36.21    1.63
   8  -2   5   34.97    1.66
   8  -2   5   34.27    1.71
  -8   2  -6    0.36    0.20
   8  -2   6    0.89    0.29
   8  -2   6    1.26    0.29
  -8   2  -7   36.69    1.86
   8  -2   7   38.81    1.78
   8  -2   7   40.07    1.91
   7  -2  -8    0.35    0.18
   7  -2  -8    0.17    0.21
  -7   2   7    7.47    0.49
   7  -2  -7    7.27    0.81
  -7   2   6   85.26    2.97
   7  -2  -6   86.21    3.04
  -7   2   5    0.32    0.21
   7  -2  -5    0.78    0.28
  -7   2   4    7.45    0.63
   7  -2  -4    8.27    0.67
  -7   2   3  136.58    4.61
   7  -2  -3  142.11    4.26
  -7   2   2   46.49    1.82
  -7   2   2   36.14    1.72
   7  -2  -2   44.98    1.69
   7  -2  -2   44.28    1.80
  -7   2   1   12.20    0.80
  -7   2   1   11.53    0.45
   7  -2  -1   12.87    0.82
   7  -2  -1   12.09    0.61
   7  -2  -1   12.63    0.79
  -7   2   0  610.35   16.10
  -7   2   0  619.28   18.29
   7  -2   0  613.88   15.56
   7  -2   0  604.93   18.33
   7  -2   0  606.51   16.32
  -7   2  -1    7.01    0.44
  -7   2  -1    7.54    0.63
   7  -2   1    7.48    0.60
   7  -2   1    7.77    0.65
   7  -2   1    6.77    0.35
  -7   2  -2   38.18    1.36
  -7   2  -2   36.43    1.59
   7  -2   2   36.72    1.50
   7  -2   2   35.72    1.63
   7  -2   2   32.97    1.02
   7  -2   3   78.50    2.95
   7  -2   3   80.07    2.69
   7  -2   3   77.92    2.66
   7  -2   4    1.19    0.36
   7  -2   4    1.27    0.36
   7  -2   4    0.96    0.34
  -7   2  -5    5.87    0.66
   7  -2   5    6.92    0.66
   7  -2   5    6.59    0.73
  -7   2  -6   89.76    3.21
   7  -2   6   89.37    3.20
   7  -2   6   91.25    3.30
  -7   2  -7   21.54    1.30
   7  -2   7   19.90    1.25
   7  -2   7   22.57    1.16
  -7   2  -8    9.57    1.00
   7  -2   8    9.44    0.65
   6  -2  -8    1.98    0.40
   6  -2  -8    1.30    0.36
  -6   2   7   26.60    0.98
   6  -2  -7   30.66    1.46
  -6   2   6    0.10    0.11
   6  -2  -6    0.28    0.22
  -6   2   5   45.70    1.73
   6  -2  -5   43.45    1.76
  -6   2   4  256.30    7.58
  -6   2   4  229.27    7.58
   6  -2  -4  249.23    6.95
  -6   2   3   16.30    0.89
  -6   2   3   16.71    0.90
   6  -2  -3   18.10    0.91
  -6   2   2   49.30    1.86
  -6   2   2   44.53    1.84
   6  -2  -2   48.52    1.72
   6  -2  -2   48.40    1.86
  -6   2   1   87.84    2.45
  -6   2   1   87.69    3.07
   6  -2  -1   88.85    3.10
   6  -2  -1   88.40    2.59
   6  -2  -1   94.59    2.82
  -6   2   0    0.33    0.12
  -6   2   0    0.04    0.22
   6  -2   0   -0.04    0.19
   6  -2   0    0.37    0.13
   6  -2   0    0.06    0.21
  -6   2  -1    0.54    0.22
  -6   2  -1    0.16    0.14
   6  -2   1    0.46    0.12
   6  -2   1    0.50    0.23
   6  -2   1    0.56    0.23
  -6   2  -2  222.57    6.18
  -6   2  -2  231.60    6.99
   6  -2   2  214.43    5.66
   6  -2   2  228.47    6.28
   6  -2   2  227.86    7.03
   6  -2   2  202.04    6.92
   6  -2   2  228.25    6.26
  -6   2  -3  100.53    3.38
   6  -2   3   88.20    3.33
   6  -2   3  102.62    3.45
   6  -2   3  101.08    3.15
   6  -2   3   99.48    3.13
   6  -2   4    1.04    0.34
   6  -2   4    0.65    0.26
   6  -2   4    0.68    0.26
  -6   2  -5   96.58    3.34
   6  -2   5  105.21    3.59
   6  -2   5  106.49    3.41
  -6   2  -6   19.69    1.15
   6  -2   6   18.98    1.11
   6  -2   6   18.87    1.02
  -6   2  -7    0.42    0.28
   6  -2   7   -0.16    0.14
   6  -2   7    0.02    0.28
  -6   2  -8   90.91    3.39
   6  -2   8   89.60    3.36
   6  -2   8   92.81    3.05
   5  -2  -8   51.03    2.08
   5  -2  -8   46.63    2.02
   5  -2  -7    3.10    0.53
   5  -2  -7    4.67    0.58
  -5   2   6    7.73    0.41
  -5   2   6    7.31    0.41
   5  -2  -6    7.71    0.64
  -5   2   5   95.23    3.11
  -5   2   5   95.50    3.14
   5  -2  -5   97.80    3.08
  -5   2   4    0.56    0.17
  -5   2   4    0.19    0.15
  -5   2   4    0.31    0.10
   5  -2  -4    0.72    0.25
  -5   2   3   24.08    1.06
  -5   2   3   25.89    1.07
  -5   2   3   22.14    0.72
   5  -2  -3   24.39    1.03
  -5   2   2  325.23   10.11
  -5   2   2  347.57   10.10
   5  -2  -2  329.48    9.03
   5  -2  -2  335.38   10.10
  -5   2   1  147.17    3.95
  -5   2   1  138.47    4.69
  -5   2   1  146.39    4.68
   5  -2  -1  148.89    4.00
   5  -2  -1  151.18    4.21
   5  -2  -1  153.75    4.72
  -5   2   0   51.18    1.86
  -5   2   0   49.44    1.49
   5  -2   0   49.26    1.48
   5  -2   0   49.38    1.67
   5  -2   0   49.98    1.87
  -5   2  -1  332.34    9.70
  -5   2  -1  322.43    8.58
   5  -2   1  306.45    9.71
   5  -2   1  320.26    8.65
   5  -2   1  317.19    8.15
  -5   2  -2    8.00    0.49
  -5   2  -2    7.25    0.52
   5  -2   2    7.24    0.57
   5  -2   2    6.89    0.28
   5  -2   2    5.63    0.45
   5  -2   2    6.31    0.47
  -5   2  -3   12.21    0.67
   5  -2   3   12.20    0.69
   5  -2   3   11.60    0.72
   5  -2   3   10.77    0.70
   5  -2   3   10.23    0.63
   5  -2   4  239.07    6.89
   5  -2   4  232.21    7.39
   5  -2   4  243.77    6.79
   5  -2   4  243.20    7.44
  -5   2  -5   59.81    2.13
   5  -2   5   58.94    2.12
   5  -2   5   57.11    2.10
   5  -2   5   52.20    2.05
  -5   2  -6   10.85    0.82
   5  -2   6   10.12    0.65
   5  -2   6   11.63    0.80
  -5   2  -7   35.35    1.72
   5  -2   7   38.12    1.73
   5  -2   7   37.32    1.44
  -5   2  -8    0.83    0.31
   5  -2   8    0.36    0.12
   5  -2   8    0.18    0.30
   4  -2  -8   -0.03    0.11
   4  -2  -8    0.32    0.24
   4  -2  -7    8.14    0.80
   4  -2  -7    8.68    0.66
  -4   2   6  121.07    3.68
   4  -2  -6  122.53    3.78
  -4   2   5    5.24    0.39
  -4   2   5    5.37    0.33
  -4   2   5    5.27    0.33
   4  -2  -5    4.82    0.51
  -4   2   4   21.14    0.86
  -4   2   4   20.22    0.80
  -4   2   4   21.84    0.89
   4  -2  -4   21.55    0.94
  -4   2   3  567.10   16.81
  -4   2   3  560.43   14.96
  -4   2   3  577.53   16.78
   4  -2  -3  575.40   15.04
  -4   2   2    0.53    0.19
  -4   2   2    0.67    0.17
  -4   2   2    0.50    0.08
   4  -2  -2    0.74    0.17
   4  -2  -2    0.86    0.21
  -4   2   1   69.85    2.34
  -4   2   1   64.71    2.33
  -4   2   1   70.53    1.93
   4  -2  -1   70.64    2.01
   4  -2  -1   68.98    2.35
   4  -2  -1   69.56    2.11
   4  -2  -1   73.18    1.92
  -4   2   0  440.00   11.51
  -4   2   0  430.13   12.98
   4  -2   0  446.37   11.57
   4  -2   0  425.34   13.00
   4  -2   0  444.92   11.11
  -4   2  -1    3.95    0.29
  -4   2  -1    3.99    0.38
   4  -2   1    4.08    0.39
   4  -2   1    3.72    0.39
   4  -2   1    3.87    0.31
   4  -2   1    3.62    0.22
  -4   2  -2   23.32    0.91
  -4   2  -2   23.63    1.00
   4  -2   2   22.54    0.94
   4  -2   2   24.20    1.03
   4  -2   2   23.16    0.71
   4  -2   2   22.59    0.97
  -4   2  -3  162.87    4.67
  -4   2  -3  166.49    5.08
   4  -2   3  161.41    4.22
   4  -2   3  161.02    4.66
   4  -2   3  165.94    5.12
   4  -2   3  158.87    5.07
  -4   2  -4   11.37    0.71
   4  -2   4   11.54    0.66
   4  -2   4   11.07    0.62
   4  -2   4   13.41    0.74
  -4   2  -5    1.95    0.37
   4  -2   5    1.95    0.37
   4  -2   5    2.62    0.25
   4  -2   5    2.43    0.33
  -4   2  -6  233.86    6.89
   4  -2   6  242.44    6.86
   4  -2   6  239.03    7.17
   4  -2   6  227.22    7.14
  -4   2  -7   47.21    2.00
   4  -2   7   46.20    1.60
   4  -2   7   48.76    2.00
   4  -2   7   48.22    1.62
  -4   2  -8    2.55    0.50
   4  -2   8    2.28    0.50
   3  -2  -8    6.38    0.69
   3  -2  -8    6.25    0.71
  -3   2   7   84.97    2.86
   3  -2  -7   83.62    2.83
   3  -2  -7   82.06    2.80
  -3   2   6    6.71    0.53
   3  -2  -6    6.63    0.55
   3  -2  -6    5.98    0.60
  -3   2   5  117.29    3.50
   3  -2  -5  115.75    3.49
  -3   2   4  147.15    4.17
  -3   2   4  150.63    4.45
  -3   2   4  145.65    4.43
   3  -2  -4  144.08    4.18
  -3   2   3    2.60    0.24
  -3   2   3    2.72    0.24
  -3   2   3    2.35    0.25
   3  -2  -3    2.16    0.28
  -3   2   2   74.45    2.37
  -3   2   2   74.12    2.38
  -3   2   2   72.01    2.08
   3  -2  -2   74.82    2.14
   3  -2  -2   74.28    2.37
   3  -2  -2   72.29    2.13
  -3   2   1  241.03    6.51
  -3   2   1  246.21    7.37
  -3   2   1  236.82    7.37
   3  -2  -1  245.28    6.54
   3  -2  -1  255.08    6.38
   3  -2  -1  251.54    7.38
  -3   2   0  269.20    7.91
  -3   2   0  259.62    7.88
  -3   2   0  258.10    6.99
   3  -2   0  265.65    6.75
   3  -2   0  268.27    7.91
  -3   2  -1   50.41    1.52
  -3   2  -1   49.71    1.70
   3  -2   1   48.34    1.68
   3  -2   1   49.94    1.38
   3  -2   1   48.79    1.53
  -3   2  -2  631.15   16.24
  -3   2  -2  631.06   18.05
   3  -2   2  607.94   18.04
   3  -2   2  604.29   15.47
   3  -2   2  584.69   16.11
   3  -2   2  628.66   18.06
  -3   2  -3  131.40    3.85
   3  -2   3  133.33    3.53
   3  -2   3  137.54    3.86
   3  -2   3  134.43    4.14
   3  -2   3  127.63    4.12
  -3   2  -4    0.69    0.25
   3  -2   4    0.40    0.15
   3  -2   4    0.52    0.14
   3  -2   4    0.46    0.20
  -3   2  -5  227.45    6.59
   3  -2   5  228.31    6.95
   3  -2   5  238.55    6.59
   3  -2   5  228.33    6.95
  -3   2  -6   26.49    1.27
   3  -2   6   25.51    0.96
   3  -2   6   25.68    1.26
   3  -2   6   26.04    0.97
  -3   2  -7   29.38    1.46
   3  -2   7   32.48    1.51
  -3   2  -8   77.10    2.88
   3  -2   8   75.89    2.89
   2  -2  -9   11.42    0.75
  -2   2   8   57.35    2.28
   2  -2  -8   55.36    2.11
   2  -2  -8   55.30    2.14
  -2   2   7    7.14    0.74
   2  -2  -7    8.17    0.63
   2  -2  -7    9.18    0.67
  -2   2   6    0.92    0.28
   2  -2  -6    0.92    0.29
   2  -2  -6    1.06    0.26
  -2   2   5  186.21    5.29
   2  -2  -5  183.11    5.16
   2  -2  -5  178.79    5.08
  -2   2   4    0.80    0.20
  -2   2   4    0.16    0.07
  -2   2   4    0.22    0.06
   2  -2  -4    0.06    0.18
   2  -2  -4    0.33    0.17
  -2   2   3   65.67    2.06
  -2   2   3   68.55    2.12
  -2   2   3   69.10    2.11
   2  -2  -3   67.76    2.02
   2  -2  -3   67.46    2.00
  -2   2   2  446.54   12.02
  -2   2   2  449.85   13.34
  -2   2   2  453.23   13.33
   2  -2  -2  466.90   11.87
   2  -2  -2  459.64   11.62
  -2   2   1  338.94    9.82
  -2   2   1  346.20    9.83
  -2   2   1  317.58    8.79
   2  -2  -1  322.67    8.68
   2  -2  -1  338.36    8.51
   2  -2  -1  337.90    9.82
  -2   2   0   44.10    1.29
  -2   2   0   45.09    1.46
  -2   2   0   44.03    1.46
   2  -2   0   43.06    1.26
   2  -2   0   43.66    1.46
   2  -2   0   42.20    1.24
  -2   2  -1  643.80   18.16
  -2   2  -1  605.44   16.29
   2  -2   1  637.97   15.87
   2  -2   1  649.42   18.54
   2  -2   1  586.06   16.36
   2  -2   1  600.89   18.32
  -2   2  -2   53.85    1.64
  -2   2  -2   51.96    1.72
   2  -2   2   52.58    1.72
   2  -2   2   51.15    1.49
   2  -2   2   52.00    1.63
   2  -2   2   50.94    1.72
  -2   2  -3  213.21    5.84
   2  -2   3  215.27    6.33
   2  -2   3  208.85    5.52
   2  -2   3  211.93    6.32
   2  -2   3  204.23    5.82
  -2   2  -4  212.39    6.04
   2  -2   4  216.64    6.04
   2  -2   4  213.85    6.44
   2  -2   4  216.77    6.44
  -2   2  -5   52.59    1.92
   2  -2   5   54.33    1.78
   2  -2   5   55.51    1.99
   2  -2   5   56.20    1.79
  -2   2  -6    5.25    0.59
   2  -2   6    5.77    0.64
  -2   2  -7   28.15    1.38
   2  -2   7   29.47    1.43
  -2   2  -8    5.66    0.71
   2  -2   8    6.87    0.79
  -2   2  -9    0.27    0.23
  -1   2   8    1.86    0.45
   1  -2  -8    2.65    0.40
  -1   2   7   31.72    1.50
  -1   2   7   30.11    1.34
   1  -2  -7   30.91    1.31
  -1   2   6   61.78    2.09
  -1   2   6   62.42    2.25
   1  -2  -6   57.20    2.00
  -1   2   5    9.06    0.55
  -1   2   5    9.42    0.63
   1  -2  -5    8.71    0.55
  -1   2   4   76.33    2.28
  -1   2   4   74.04    2.41
   1  -2  -4   76.91    2.27
  -1   2   3  222.07    6.25
  -1   2   3  224.00    6.06
  -1   2   3  230.46    6.70
  -1   2   3  225.88    6.69
   1  -2  -3  231.73    5.97
  -1   2   2   27.32    0.93
  -1   2   2   26.26    0.81
  -1   2   2   26.52    0.95
  -1   2   2   26.81    0.93
   1  -2  -2   26.99    0.89
  -1   2   1    5.51    0.32
  -1   2   1    5.49    0.32
  -1   2   1    5.28    0.32
   1  -2  -1    5.91    0.31
   1  -2  -1    5.52    0.19
   1  -2  -1    6.08    0.33
  -1   2   0  304.35    8.83
  -1   2   0  290.28    7.92
  -1   2   0  315.88    8.83
   1  -2   0  285.42    7.89
   1  -2   0  293.13    7.60
   1  -2   0  303.86    8.82
  -1   2  -1  535.94   14.09
  -1   2  -1  548.04   15.47
   1  -2   1  544.77   15.46
   1  -2   1  484.62   15.45
   1  -2   1  531.61   13.34
  -1   2  -2   26.11    0.95
  -1   2  -2   27.90    0.95
   1  -2   2   26.54    0.96
   1  -2   2   26.36    0.88
   1  -2   2   25.13    0.94
   1  -2   2   27.30    0.96
  -1   2  -3  429.79   11.57
   1  -2   3  440.21   12.71
   1  -2   3  418.25   11.10
   1  -2   3  435.24   11.52
   1  -2   3  441.26   12.71
  -1   2  -4    2.30    0.33
   1  -2   4    2.05    0.20
   1  -2   4    1.92    0.32
   1  -2   4    2.47    0.21
  -1   2  -5   21.72    1.00
   1  -2   5   21.50    0.77
   1  -2   5   21.79    1.05
   1  -2   5   22.08    0.77
  -1   2  -6  209.17    6.20
   1  -2   6  219.58    6.26
  -1   2  -7   64.33    2.42
   1  -2   7   68.65    2.51
  -1   2  -8    0.25    0.23
   1  -2   8    0.12    0.37
  -1   2  -9   21.38    1.24
   0   2   8    6.76    0.83
   0   2   7   29.36    1.32
   0   2   7   29.97    1.50
   0  -2  -7   30.62    1.25
   0   2   6    5.26    0.63
   0   2   6    5.35    0.53
   0  -2  -6    5.71    0.45
   0   2   5   53.99    1.82
   0   2   5   54.18    1.99
   0  -2  -5   54.42    1.75
   0   2   4  221.17    6.39
   0   2   4  216.57    5.87
   0   2   4  212.53    6.37
   0   2   4  212.59    6.12
   0  -2  -4  212.91    5.70
   0   2   3  208.70    5.97
   0   2   3  212.34    6.37
   0   2   3  211.41    5.74
   0   2   3  222.05    6.40
   0  -2  -3  217.86    5.61
   0   2   2   51.27    1.64
   0   2   2   50.23    1.66
   0   2   2   48.43    1.44
   0   2   2   52.89    1.68
   0  -2  -2   52.80    1.47
   0  -2  -2   51.22    1.65
   0   2   1  631.87   18.27
   0   2   1  620.59   16.17
   0   2   1  611.51   18.08
   0   2   1  571.30   16.26
   0  -2  -1  619.65   16.13
   0  -2  -1  627.25   18.08
   0  -2  -1  651.04   15.84
   0   2   0   45.05    1.22
   0   2   0   43.67    1.31
   0   2   0   45.04    1.47
   0   2   0   44.65    1.44
   0  -2   0   37.22    1.43
   0  -2   0   43.29    1.44
   0  -2   0   44.10    1.24
   0   2  -1  341.71    9.83
   0   2  -1  329.31    8.81
   0  -2   1  335.16    8.73
   0  -2   1  338.87    8.50
   0  -2   1  315.21    9.81
   0  -2   1  336.20    9.81
   0   2  -2  447.73   13.01
   0   2  -2  455.20   11.72
   0  -2   2  451.16   11.66
   0  -2   2  463.47   13.02
   0  -2   2  381.49   11.28
   0  -2   2  455.05   13.00
   0   2  -3   66.80    2.02
   0  -2   3   67.27    2.10
   0  -2   3   65.77    2.06
   0  -2   3   60.23    1.96
   0  -2   3   67.44    2.11
   0   2  -4   -0.06    0.16
   0  -2   4    0.26    0.11
   0  -2   4    0.25    0.09
   0  -2   4    0.34    0.17
   0   2  -5  178.20    5.11
   0  -2   5  173.15    5.16
   0  -2   5  179.00    5.27
   0   2  -6    1.12    0.30
   0  -2   6    0.55    0.29
   0   2  -7    8.81    0.66
   0  -2   7    8.67    0.73
   0   2  -8   51.83    2.11
   0  -2   8   56.55    2.29
   0   2  -9    9.83    1.04
   1   2   8   58.45    2.50
   1   2   7    0.32    0.18
   1   2   7    0.32    0.30
   1   2   6    1.18    0.32
   1   2   6    0.50    0.20
  -1  -2  -6    1.13    0.24
   1   2   5  131.92    4.15
   1   2   5  133.57    4.07
   1   2   5  134.75    3.89
   1   2   5  135.41    4.09
  -1  -2  -5  132.12    3.70
   1   2   4    5.89    0.35
   1   2   4    5.68    0.38
   1   2   4    6.15    0.40
   1   2   4    4.83    0.53
  -1  -2  -4    6.32    0.37
   1   2   3   74.50    2.22
   1   2   3   76.14    2.49
   1   2   3   79.21    2.45
   1   2   3   75.16    2.45
  -1  -2  -3   77.40    2.13
   1   2   2  592.96   17.35
   1   2   2  684.59   19.24
   1   2   2  675.60   19.26
   1   2   2  646.58   17.04
  -1  -2  -2  664.08   16.65
  -1  -2  -2  672.95   19.22
   1   2   1   57.11    1.58
   1   2   1   54.18    1.68
   1   2   1   53.67    1.82
   1   2   1   55.30    1.86
  -1  -2  -1   54.90    1.51
  -1  -2  -1   51.21    1.82
   1   2   0   59.84    1.78
   1   2   0   59.62    1.74
   1   2   0   60.56    2.03
  -1  -2   0   63.32    2.01
  -1  -2   0   59.95    1.69
   1   2  -1  978.34   24.85
   1   2  -1  927.50   27.71
   1   2  -1  943.11   24.23
  -1  -2   1  894.47   27.24
  -1  -2   1  930.27   27.27
   1   2  -2    0.29    0.13
   1   2  -2   -0.01    0.09
   1   2  -2   -0.04    0.14
  -1  -2   2    0.32    0.13
  -1  -2   2    0.09    0.14
  -1  -2   2    0.04    0.11
   1   2  -3  133.18    3.75
  -1  -2   3  136.89    4.11
  -1  -2   3  130.44    4.11
  -1  -2   3  131.50    3.84
   1   2  -4  276.62    7.47
  -1  -2   4  273.59    8.14
  -1  -2   4  271.04    8.15
  -1  -2   4  270.02    7.54
   1   2  -5   23.23    1.01
  -1  -2   5   23.51    0.87
  -1  -2   5   23.09    1.11
  -1  -2   5   23.00    0.88
   1   2  -6   11.94    0.73
  -1  -2   6   13.06    0.84
   1   2  -7   84.21    2.99
   1   2  -7   82.70    2.80
   1   2  -8    5.52    0.61
   1   2  -8    4.27    0.68
   2   2   8    0.08    0.22
   2   2   7    7.26    0.86
   2   2   7    7.31    0.58
   2   2   6  124.22    3.75
   2   2   6  119.97    3.82
   2   2   6  123.78    4.08
   2   2   6  125.41    3.85
   2   2   5    4.38    0.34
   2   2   5    5.49    0.44
   2   2   5    5.55    0.63
   2   2   5    4.97    0.39
  -2  -2  -5    5.24    0.35
   2   2   4   21.82    1.07
   2   2   4   20.98    0.92
   2   2   4   22.27    0.90
   2   2   4   22.07    0.96
  -2  -2  -4   21.79    0.77
   2   2   3  558.72   17.17
   2   2   3  584.95   15.64
   2   2   3  596.30   17.23
   2   2   3  585.24   15.29
  -2  -2  -3  587.37   14.70
   2   2   2    0.48    0.21
   2   2   2    0.62    0.16
   2   2   2    0.75    0.22
   2   2   2    0.46    0.15
  -2  -2  -2    0.69    0.18
  -2  -2  -2    0.77    0.12
   2   2   1   70.03    2.08
   2   2   1   68.21    2.00
   2   2   1   64.60    2.26
   2   2   1   68.48    2.32
  -2  -2  -1   66.46    2.27
  -2  -2  -1   66.78    1.84
   2   2   0  443.39   11.89
   2   2   0  450.37   13.37
   2   2   0  444.60   11.82
  -2  -2   0  455.64   13.33
  -2  -2   0  452.33   11.42
   2   2  -1    4.14    0.35
   2   2  -1    6.03    0.33
   2   2  -1    4.08    0.39
  -2  -2   1    4.49    0.33
  -2  -2   1    3.90    0.34
  -2  -2   1    5.12    0.41
   2   2  -2   25.46    1.04
   2   2  -2   23.63    0.97
   2   2  -2   24.02    0.85
  -2  -2   2   23.78    1.03
  -2  -2   2   24.31    1.01
  -2  -2   2   24.74    0.94
   2   2  -3  164.70    4.49
   2   2  -3  164.89    4.65
  -2  -2   3  159.29    5.04
  -2  -2   3  159.43    5.01
   2   2  -4   12.88    0.74
   2   2  -4   12.07    0.60
  -2  -2   4   11.34    0.61
  -2  -2   4   12.02    0.66
   2   2  -5    2.75    0.35
   2   2  -5    2.21    0.40
  -2  -2   5    2.40    0.28
  -2  -2   5    2.36    0.28
   2   2  -6  233.12    6.90
   2   2  -6  239.28    6.70
  -2  -2   6  234.79    7.07
  -2  -2   6  240.15    7.09
   2   2  -7   48.77    2.06
   2   2  -8    3.51    0.59
   3   2   8    1.91    0.48
   3   2   7   61.21    2.09
   3   2   7   63.58    2.26
   3   2   7   59.51    2.54
   3   2   6    0.34    0.17
   3   2   6    0.15    0.12
   3   2   6    0.02    0.24
   3   2   5   34.59    1.39
   3   2   5   34.56    1.43
   3   2   5   34.61    1.58
   3   2   5   36.10    1.38
   3   2   4  224.83    6.10
   3   2   4  221.50    6.82
   3   2   4  205.80    6.74
   3   2   4  221.72    6.39
  -3  -2  -4  220.27    5.65
   3   2   3   34.00    1.40
   3   2   3   30.70    1.38
   3   2   3   35.00    1.27
   3   2   3   38.78    1.51
  -3  -2  -3   36.35    1.41
  -3  -2  -3   37.26    1.04
   3   2   2    8.27    0.54
   3   2   2    7.05    0.52
   3   2   2    8.41    0.48
   3   2   2    8.53    0.62
  -3  -2  -2    8.54    0.34
  -3  -2  -2    8.02    0.54
   3   2   1  207.80    5.77
   3   2   1  214.63    6.50
   3   2   1  193.82    5.69
  -3  -2  -1  210.32    5.37
  -3  -2  -1  211.26    6.44
   3   2   0   80.40    2.47
   3   2   0   79.58    2.39
   3   2   0   85.50    2.84
  -3  -2   0   82.54    2.30
  -3  -2   0   80.14    2.76
   3   2  -1   61.39    2.21
   3   2  -1   63.18    1.96
   3   2  -1   60.67    1.80
  -3  -2   1   62.98    1.85
  -3  -2   1   59.71    2.15
  -3  -2   1   55.96    2.15
   3   2  -2  563.52   16.21
   3   2  -2  546.16   14.32
   3   2  -2  526.32   14.43
  -3  -2   2  509.46   16.16
  -3  -2   2  574.04   16.17
   3   2  -3  116.52    3.53
   3   2  -3  120.83    3.30
   3   2  -3  116.48    3.82
  -3  -2   3  110.44    3.81
  -3  -2   3  118.49    3.80
   3   2  -4   25.84    1.20
   3   2  -4   27.80    1.01
  -3  -2   4   28.36    1.17
  -3  -2   4   25.98    1.15
   3   2  -5   94.50    3.15
   3   2  -5   97.31    2.89
  -3  -2   5   91.54    3.16
  -3  -2   5   98.37    3.15
   3   2  -6    2.13    0.44
  -3  -2   6    1.90    0.26
  -3  -2   6    1.68    0.26
   3   2  -7   19.21    1.16
  -3  -2   7   19.49    0.72
  -3  -2   7   19.55    0.73
   3   2  -8   39.66    1.91
   4   2   8   63.77    2.78
   4   2   8   62.50    2.09
   4   2   7    1.94    0.32
   4   2   7    1.86    0.47
   4   2   7    2.08    0.33
   4   2   6    3.07    0.42
   4   2   6    3.61    0.48
   4   2   6    4.37    0.66
   4   2   5   87.50    3.12
   4   2   5   88.51    2.85
   4   2   5   88.93    3.13
   4   2   4    0.14    0.13
   4   2   4    0.46    0.23
   4   2   4    0.42    0.22
   4   2   3   95.57    3.06
   4   2   3   94.68    2.89
   4   2   3   96.70    3.31
   4   2   3   86.59    3.20
  -4  -2  -3   94.28    2.45
  -4  -2  -3   95.47    3.22
   4   2   2  320.89    8.69
   4   2   2  311.20    8.54
   4   2   2  318.68    9.68
  -4  -2  -2  304.40    9.60
  -4  -2  -2  313.45    7.97
   4   2   1   42.18    1.73
   4   2   1   40.94    1.47
   4   2   1   39.75    1.49
  -4  -2  -1   41.77    1.25
  -4  -2  -1   41.73    1.67
   4   2   0    0.09    0.16
   4   2   0    0.25    0.22
   4   2   0    0.34    0.16
  -4  -2   0   -0.02    0.17
  -4  -2   0    0.12    0.13
   4   2  -1  185.09    5.32
   4   2  -1  186.80    5.99
   4   2  -1  184.07    5.13
  -4  -2   1  194.46    5.96
   4   2  -2    1.40    0.28
   4   2  -2    1.58    0.31
   4   2  -2    1.39    0.19
  -4  -2   2    1.33    0.32
  -4  -2   2    0.84    0.22
   4   2  -3   41.35    1.65
   4   2  -3   40.37    1.28
   4   2  -3   38.77    1.56
  -4  -2   3   37.39    1.63
  -4  -2   3   41.96    1.66
   4   2  -4  122.14    3.84
   4   2  -4  128.17    3.49
  -4  -2   4  113.45    4.05
  -4  -2   4  124.99    4.04
   4   2  -5   62.54    2.38
  -4  -2   5   66.47    2.35
   4   2  -6    4.78    0.64
  -4  -2   6    5.02    0.44
   4   2  -7   58.98    2.43
  -4  -2   7   61.34    2.08
   4   2  -8    8.80    0.94
   5   2   8    1.80    0.29
   5   2   7   20.86    1.37
   5   2   7   21.44    1.12
   5   2   6   72.88    2.91
   5   2   6   77.27    2.64
   5   2   6   73.38    2.81
   5   2   5    1.19    0.30
   5   2   5    1.34    0.36
   5   2   5    1.37    0.37
   5   2   4   24.12    1.28
   5   2   4   24.18    1.29
   5   2   4   24.77    1.15
   5   2   3  127.60    3.97
   5   2   3  124.81    4.34
   5   2   3  126.03    3.82
   5   2   2    9.08    0.75
   5   2   2    9.80    0.66
   5   2   2   10.02    0.64
  -5  -2  -2    8.78    0.66
   5   2   1   15.30    0.78
   5   2   1   15.55    0.97
   5   2   1   14.37    0.81
  -5  -2  -1   14.59    0.90
   5   2   0  175.29    5.90
   5   2   0  186.57    5.27
   5   2   0  183.22    5.10
  -5  -2   0  180.29    5.87
   5   2  -1  115.66    4.02
   5   2  -1  114.86    3.57
   5   2  -1  117.24    3.32
  -5  -2   1  118.05    3.99
   5   2  -2    0.53    0.20
   5   2  -2    0.10    0.17
   5   2  -2    0.50    0.13
  -5  -2   2    0.45    0.08
  -5  -2   2    0.47    0.27
   5   2  -3  278.01    7.86
   5   2  -3  278.04    7.43
  -5  -2   3  278.43    8.66
   5   2  -4    3.50    0.51
  -5  -2   4    4.66    0.55
   5   2  -5   68.54    2.54
  -5  -2   5   65.81    2.49
   5   2  -6   92.21    3.30
  -5  -2   6   91.85    3.20
   5   2  -7   11.76    0.92
  -5  -2   7   10.31    0.66
   5   2  -8    5.88    0.80
   6   2   7   19.51    1.14
   6   2   7   22.01    1.42
   6   2   6   -0.10    0.14
   6   2   6    0.67    0.29
   6   2   6    0.42    0.24
   6   2   5    6.46    0.79
   6   2   5    6.38    0.68
   6   2   5    5.05    0.66
   6   2   4  128.93    4.59
   6   2   4  133.86    4.27
   6   2   4  128.58    4.07
   6   2   3   34.23    1.53
   6   2   3   35.54    1.51
   6   2   3   34.27    1.70
   6   2   2   14.53    0.86
   6   2   2   15.08    0.89
   6   2   2   14.83    1.02
   6   2   1  174.59    5.15
   6   2   1  171.87    5.02
   6   2   1  176.74    5.83
  -6  -2  -1  169.21    5.71
   6   2   0   14.30    0.99
   6   2   0   15.06    0.89
   6   2   0   15.07    0.73
  -6  -2   0   14.37    0.94
   6   2  -1   59.03    2.18
   6   2  -1   61.14    1.88
  -6  -2   1   58.80    2.38
   6   2  -2  239.32    6.95
   6   2  -2  241.06    6.49
  -6  -2   2  241.93    7.70
   6   2  -3   18.93    1.06
  -6  -2   3   19.37    1.13
   6   2  -4    7.26    0.79
  -6  -2   4    7.21    0.68
   6   2  -5   22.29    1.27
  -6  -2   5   20.85    1.18
   6   2  -6    2.57    0.51
  -6  -2   6    1.12    0.34
   6   2  -7    1.46    0.42
  -6  -2   7    1.45    0.30
   7   2   7    1.70    0.40
   7   2   6    2.38    0.48
   7   2   6    3.79    0.69
   7   2   6    2.87    0.54
   7   2   5   32.21    1.67
   7   2   5   32.50    1.71
   7   2   5   32.60    1.55
   7   2   4    1.11    0.38
   7   2   4    0.92    0.33
   7   2   4    1.02    0.38
   7   2   3   31.30    1.66
   7   2   3   30.97    1.46
   7   2   3   30.15    1.46
   7   2   2  278.13    7.98
   7   2   2  280.48    7.92
   7   2   2  274.12    8.98
   7   2   1   15.05    1.05
   7   2   1   12.63    0.76
   7   2   1   11.76    0.85
  -7  -2  -1   12.56    0.91
   7   2   0   11.08    0.83
   7   2   0   11.31    0.93
   7   2   0   12.25    0.67
  -7  -2   0   12.27    0.91
   7   2  -1   32.89    1.54
   7   2  -1   33.06    1.20
  -7  -2   1   35.55    1.70
   7   2  -2    2.68    0.52
  -7  -2   2    2.68    0.52
   7   2  -3    6.79    0.77
  -7  -2   3    5.88    0.73
   7   2  -4  135.48    4.49
  -7  -2   4  139.64    4.81
   7   2  -5   19.13    1.25
  -7  -2   5   21.92    1.25
   7   2  -6   -0.07    0.14
  -7  -2   6    0.04    0.15
   7   2  -7   15.29    1.11
  -7  -2   7   15.97    0.95
   8   2   6   36.12    1.88
   8   2   6   33.30    1.80
   8   2   6   31.16    1.61
   8   2   5    3.07    0.60
   8   2   5    3.58    0.62
   8   2   5    3.44    0.58
   8   2   4    4.14    0.59
   8   2   4    3.23    0.58
   8   2   4    2.64    0.56
   8   2   3   57.22    2.28
   8   2   3   55.51    2.54
   8   2   3   54.62    2.21
   8   2   2   29.32    1.69
   8   2   2   33.11    1.57
   8   2   2   30.93    1.41
   8   2   1   33.74    1.44
   8   2   1   36.88    1.90
   8   2   1   34.95    1.65
   8   2   0  194.44    5.88
   8   2   0  183.03    6.54
   8   2   0  184.84    5.47
  -8  -2   0  205.87    6.57
   8   2  -1   12.88    0.93
  -8  -2   1   12.82    0.99
   8   2  -2   11.83    0.90
  -8  -2   2   11.44    0.94
   8   2  -3   37.58    1.81
  -8  -2   3   39.28    1.91
   8   2  -4    0.20    0.30
  -8  -2   4    0.27    0.31
   8   2  -5    6.99    0.87
  -8  -2   5    7.86    0.75
   8   2  -6   50.81    2.36
  -8  -2   6   51.13    2.24
   9   2   5   20.80    1.39
   9   2   5   20.39    1.28
   9   2   5   22.61    1.39
   9   2   4   76.29    3.31
   9   2   4   75.08    2.95
   9   2   4   76.59    2.97
   9   2   3    0.97    0.36
   9   2   3    1.47    0.49
   9   2   3    0.75    0.29
   9   2   2   10.32    1.16
   9   2   2   10.52    0.77
   9   2   2   10.56    0.88
   9   2   1   55.63    2.34
   9   2   1   55.63    2.60
   9   2   1   55.26    2.05
   9   2   0    0.53    0.34
   9   2  -1   15.26    1.08
  -9  -2   1   13.96    1.09
   9   2  -2   62.30    2.57
  -9  -2   2   62.69    2.75
   9   2  -3    8.57    0.94
  -9  -2   3   10.70    0.95
   9   2  -4    4.04    0.66
  -9  -2   4    2.99    0.57
   9   2  -5   19.26    1.32
  -9  -2   5   20.32    1.28
  10   2   4    0.49    0.25
  10   2   4    0.18    0.25
  10   2   4   -0.15    0.24
  10   2   3   14.99    1.11
  10   2   3   14.93    1.25
  10   2   3   13.27    0.95
  10   2   2   96.93    3.65
  10   2   2  103.04    4.15
  10   2   1    5.11    0.70
  10   2   0   -0.38    0.18
  10   2  -1   29.33    1.62
 -10  -2   1   28.66    1.67
  10   2  -2    0.66    0.32
 -10  -2   2    1.31    0.39
  10   2  -3    7.28    0.91
 -10  -2   3    6.34    0.86
  10   2  -4   75.96    3.20
 -10  -2   4   84.48    3.40
  11   2   3   15.49    1.27
  11   2   3   19.70    1.32
  11   2   2    0.22    0.26
  11   2   1   12.42    1.02
  11   2   0   47.34    2.25
  11   2  -1    5.32    0.80
  11   2  -2    0.31    0.27
 -11  -2   2    0.33    0.19
  11   2  -3   10.07    1.13
 -11  -2   3   13.37    1.09
  14  -3  -1   28.40    1.68
  14  -3   0    0.69    0.25
  14  -3   1    9.33    1.08
 -13   3   3    9.39    0.89
  13  -3  -3    8.91    0.89
  13  -3  -3    7.70    0.93
 -13   3   2   32.83    1.89
  13  -3  -2   32.10    1.76
  13  -3  -1   10.03    1.09
  13  -3   0    0.63    0.30
  13  -3   1   37.47    1.93
  13  -3   2    7.84    0.95
  13  -3   3    6.80    0.98
  13  -3   3    5.94    0.87
 -12   3   5    3.18    0.57
  12  -3  -5    4.37    0.69
  12  -3  -5    3.52    0.59
 -12   3   4    0.35    0.31
  12  -3  -4    0.38    0.20
  12  -3  -4    0.94    0.30
 -12   3   3   17.97    1.29
  12  -3  -3   18.88    1.08
  12  -3  -3   17.14    1.21
 -12   3   2    7.20    0.93
  12  -3  -2    8.44    0.65
  12  -3  -2    6.62    0.87
 -12   3   1   13.66    1.08
  12  -3  -1   11.54    0.75
  12  -3  -1   13.99    1.07
  12  -3   0  154.69    5.11
  12  -3   1   15.82    1.14
  12  -3   2    7.85    0.92
  12  -3   2    8.45    1.03
 -12   3  -3   25.09    1.27
  12  -3   3   22.87    1.55
  12  -3   3   23.56    1.45
 -12   3  -4    0.08    0.23
  12  -3   4    0.34    0.28
  12  -3   4    0.18    0.21
 -12   3  -5    1.88    0.38
  12  -3   5    2.90    0.57
 -11   3   5   10.97    0.91
  11  -3  -5   12.07    0.95
  11  -3  -5   11.42    0.88
 -11   3   4   59.90    2.65
  11  -3  -4   63.33    2.37
  11  -3  -4   61.53    2.56
 -11   3   3   -0.11    0.22
  11  -3  -3    0.22    0.27
  11  -3  -3   -0.18    0.19
 -11   3   2    5.47    0.75
  11  -3  -2    4.59    0.55
  11  -3  -2    4.28    0.65
 -11   3   1   29.64    1.65
  11  -3  -1   28.81    1.52
  11  -3  -1   29.21    1.24
 -11   3   0   13.81    1.04
  11  -3   0   12.59    0.97
  11  -3   1    3.26    0.63
  11  -3   1    2.65    0.54
 -11   3  -2  116.62    3.64
  11  -3   2  113.63    4.40
  11  -3   2  113.72    3.96
 -11   3  -3   28.13    1.34
  11  -3   3   27.20    1.72
  11  -3   3   28.44    1.56
 -11   3  -4    0.32    0.26
  11  -3   4    0.73    0.31
  11  -3   4   -0.26    0.20
 -11   3  -5   22.19    1.30
  11  -3   5   20.75    1.42
  11  -3   5   22.43    1.42
 -10   3   6    0.31    0.21
  10  -3  -6    0.17    0.22
  10  -3  -6    0.32    0.25
 -10   3   5   33.30    1.67
  10  -3  -5   31.86    1.56
  10  -3  -5   33.91    1.69
 -10   3   4   14.11    1.02
  10  -3  -4   13.03    0.97
  10  -3  -4   12.65    0.87
 -10   3   3   19.57    1.24
  10  -3  -3   19.89    1.03
  10  -3  -3   18.17    1.16
 -10   3   2  174.21    5.94
  10  -3  -2  177.20    5.03
  10  -3  -2  170.63    5.39
 -10   3   1   31.42    1.66
  10  -3  -1   33.24    1.30
  10  -3  -1   30.48    1.50
 -10   3   0    7.14    0.81
  10  -3   0    6.14    0.75
  10  -3   0    6.79    0.47
  10  -3   0    7.96    0.92
 -10   3  -1  132.71    3.95
  10  -3   1  132.11    4.80
  10  -3   1  134.52    4.32
 -10   3  -2    1.60    0.33
  10  -3   2    0.89    0.31
  10  -3   2    0.04    0.24
 -10   3  -3   38.15    1.62
  10  -3   3   41.21    2.01
  10  -3   3   38.14    1.80
 -10   3  -4   79.84    2.89
  10  -3   4   86.51    3.13
  10  -3   4   80.78    3.35
 -10   3  -5    7.35    0.80
  10  -3   5    7.33    0.87
  10  -3   5    7.72    0.93
 -10   3  -6    0.10    0.30
  10  -3   6    0.40    0.23
  10  -3   6    1.22    0.35
  -9   3   7   16.79    0.94
   9  -3  -7   15.72    1.17
   9  -3  -7   17.68    1.14
  -9   3   6   61.52    2.41
   9  -3  -6   62.81    2.49
   9  -3  -6   57.43    2.35
  -9   3   5   14.64    0.98
   9  -3  -5   13.83    1.00
   9  -3  -5   13.75    0.95
  -9   3   4    6.38    0.72
   9  -3  -4    7.19    0.72
   9  -3  -4    6.04    0.72
  -9   3   3   65.43    2.65
   9  -3  -3   68.51    2.32
   9  -3  -3   64.79    2.46
  -9   3   2    0.99    0.37
   9  -3  -2    0.66    0.25
   9  -3  -2    1.50    0.40
  -9   3   1   83.54    3.22
   9  -3  -1   86.93    2.95
   9  -3  -1   85.76    2.64
  -9   3   0  169.01    5.63
  -9   3   0  165.04    4.67
   9  -3   0  161.92    5.64
   9  -3   0  163.38    4.57
   9  -3   0  172.93    5.09
  -9   3  -1   28.54    1.15
  -9   3  -1   28.16    1.47
   9  -3   1   28.33    1.52
   9  -3   1   28.59    1.38
   9  -3   1   29.15    1.03
  -9   3  -2    0.56    0.22
   9  -3   2    0.24    0.22
   9  -3   2    0.31    0.24
  -9   3  -3   42.69    1.70
   9  -3   3   44.06    2.04
   9  -3   3   43.22    1.87
  -9   3  -4   11.20    0.80
   9  -3   4   12.58    0.93
   9  -3   4   12.62    0.99
  -9   3  -5    5.52    0.70
   9  -3   5    6.31    0.77
   9  -3   5    6.56    0.84
  -9   3  -6   71.30    2.82
   9  -3   6   75.72    2.94
   9  -3   6   75.20    3.02
  -9   3  -7   16.57    1.14
   9  -3   7   16.54    1.09
   9  -3   7   14.95    1.11
  -8   3   7   29.69    1.28
   8  -3  -7   29.10    1.51
   8  -3  -7   29.31    1.51
  -8   3   6    0.51    0.23
   8  -3  -6    1.89    0.41
   8  -3  -6    0.56    0.23
  -8   3   5    7.73    0.66
   8  -3  -5    8.07    0.68
   8  -3  -5    8.19    0.70
  -8   3   4  190.66    6.06
   8  -3  -4  183.64    5.36
   8  -3  -4  181.75    5.55
  -8   3   3    4.86    0.59
   8  -3  -3    5.36    0.58
   8  -3  -3    5.54    0.63
  -8   3   2   19.64    1.13
   8  -3  -2   20.46    1.06
   8  -3  -2   20.88    0.96
  -8   3   1  118.78    4.05
  -8   3   1  111.99    3.23
   8  -3  -1  117.41    3.65
   8  -3  -1  117.61    3.37
   8  -3  -1  115.52    4.06
  -8   3   0   11.30    0.56
  -8   3   0   13.22    0.88
   8  -3   0   12.52    0.61
   8  -3   0   13.30    0.82
   8  -3   0   13.08    0.90
  -8   3  -1   12.71    0.87
  -8   3  -1   13.63    0.68
   8  -3   1   13.24    0.84
   8  -3   1   12.63    0.57
   8  -3   1   14.19    0.95
  -8   3  -2  306.97    9.27
  -8   3  -2  286.08    8.12
   8  -3   2  297.57    9.29
   8  -3   2  294.54    8.28
   8  -3   2  284.86    7.56
  -8   3  -3   14.64    0.84
   8  -3   3   14.82    0.92
   8  -3   3   15.36    1.02
  -8   3  -4   -0.15    0.18
   8  -3   4    0.40    0.25
   8  -3   4   -0.12    0.19
  -8   3  -5   46.56    1.94
   8  -3   5   46.28    2.06
   8  -3   5   45.85    1.98
  -8   3  -6    8.81    0.88
   8  -3   6    7.45    0.84
   8  -3   6    6.50    0.75
  -8   3  -7    5.26    0.71
   8  -3   7    4.44    0.71
   8  -3   7    4.35    0.58
   7  -3  -8   59.57    2.42
  -7   3   7    1.17    0.20
   7  -3  -7    1.09    0.35
   7  -3  -7    0.96    0.34
  -7   3   6    7.00    0.53
   7  -3  -6    6.68    0.84
   7  -3  -6    7.78    0.66
  -7   3   5   87.93    3.09
   7  -3  -5   92.83    3.03
   7  -3  -5   87.95    2.95
  -7   3   4    0.14    0.19
   7  -3  -4    0.13    0.20
   7  -3  -4    0.21    0.19
  -7   3   3   18.87    1.02
   7  -3  -3   18.77    0.92
   7  -3  -3   19.40    1.00
  -7   3   2  390.24   11.29
  -7   3   2  330.87   11.24
   7  -3  -2  380.14   10.09
   7  -3  -2  375.49    9.71
   7  -3  -2  366.73   11.27
  -7   3   1    7.08    0.62
  -7   3   1    7.04    0.36
   7  -3  -1    7.05    0.57
   7  -3  -1    7.59    0.62
   7  -3  -1    7.14    0.46
  -7   3   0    0.61    0.16
  -7   3   0    0.50    0.26
   7  -3   0    1.30    0.32
   7  -3   0    1.01    0.19
   7  -3   0    0.70    0.27
  -7   3  -1  141.17    4.08
  -7   3  -1  145.08    4.75
   7  -3   1  140.04    3.84
   7  -3   1  147.64    4.79
   7  -3   1  139.76    4.25
  -7   3  -2   14.82    0.90
  -7   3  -2   15.67    0.77
   7  -3   2   14.49    0.83
   7  -3   2   14.73    0.56
   7  -3   2   15.75    0.97
  -7   3  -3   12.48    0.72
   7  -3   3   10.34    0.38
   7  -3   3   11.49    0.75
   7  -3   3   10.97    0.81
  -7   3  -4  312.17    8.75
   7  -3   4  315.25    9.72
   7  -3   4  304.45    8.76
  -7   3  -5   13.39    0.89
   7  -3   5   14.06    0.92
   7  -3   5   13.81    0.91
  -7   3  -6   -0.33    0.19
   7  -3   6    0.09    0.14
   7  -3   6    0.23    0.20
  -7   3  -7   26.82    1.45
   7  -3   7   24.78    1.40
   7  -3   7   23.79    1.23
  -7   3  -8   -0.17    0.22
   7  -3   8    0.04    0.12
   6  -3  -8    1.40    0.35
   6  -3  -7   27.24    1.31
   6  -3  -7   24.77    1.32
  -6   3   6  120.18    3.78
  -6   3   6  116.98    3.91
   6  -3  -6  121.15    3.77
   6  -3  -6  115.45    3.75
  -6   3   5   11.22    0.65
  -6   3   5   10.62    0.65
   6  -3  -5   11.10    0.74
   6  -3  -5   12.85    0.81
  -6   3   4    2.75    0.38
  -6   3   4    2.81    0.19
  -6   3   4    3.01    0.38
   6  -3  -4    3.49    0.45
   6  -3  -4    3.46    0.46
  -6   3   3  111.78    3.65
  -6   3   3  105.56    3.65
  -6   3   3   99.34    2.95
   6  -3  -3  112.75    3.34
   6  -3  -3  116.31    3.67
   6  -3  -3  111.17    3.25
  -6   3   2    0.32    0.13
  -6   3   2    0.08    0.21
  -6   3   2    0.21    0.06
   6  -3  -2    0.33    0.20
   6  -3  -2    0.60    0.24
   6  -3  -2    0.51    0.18
  -6   3   1  119.04    3.96
  -6   3   1  115.36    3.31
   6  -3  -1  121.63    3.57
   6  -3  -1  122.74    3.38
   6  -3  -1  122.17    4.00
  -6   3   0  503.75   13.18
  -6   3   0  480.60   14.89
   6  -3   0  514.17   14.96
   6  -3   0  491.16   12.72
   6  -3   0  500.29   13.28
  -6   3  -1  120.61    4.02
  -6   3  -1  119.35    3.49
   6  -3   1  118.79    3.28
   6  -3   1  123.12    3.62
   6  -3   1  126.03    4.08
  -6   3  -2    5.46    0.41
  -6   3  -2    5.04    0.49
   6  -3   2    4.09    0.37
   6  -3   2    5.59    0.56
   6  -3   2    4.83    0.27
   6  -3   2    5.55    0.53
  -6   3  -3   74.23    2.37
  -6   3  -3   70.72    2.58
   6  -3   3   77.02    2.46
   6  -3   3   78.16    2.67
   6  -3   3   61.70    2.52
   6  -3   3   69.62    1.96
  -6   3  -4    4.38    0.52
   6  -3   4    4.56    0.54
   6  -3   4    5.50    0.59
  -6   3  -5   15.06    0.91
   6  -3   5   14.16    0.87
   6  -3   5   14.21    0.90
  -6   3  -6   83.88    2.96
   6  -3   6   81.50    2.95
   6  -3   6   83.13    2.95
  -6   3  -7   46.78    2.05
   6  -3   7   46.00    1.84
   6  -3   7   47.24    2.05
  -6   3  -8   -0.05    0.23
   6  -3   8   -0.22    0.10
   6  -3   8    0.07    0.21
   5  -3  -8    2.35    0.45
   5  -3  -7   60.44    2.24
   5  -3  -7   59.32    2.26
  -5   3   6   -0.02    0.09
  -5   3   6   -0.10    0.09
   5  -3  -6    0.31    0.17
   5  -3  -6   -0.06    0.20
  -5   3   5   36.41    1.34
  -5   3   5   35.64    1.35
  -5   3   5   34.72    1.27
   5  -3  -5   34.90    1.44
   5  -3  -5   35.84    1.42
  -5   3   4  209.56    5.93
  -5   3   4  222.64    6.66
  -5   3   4  217.16    6.68
   5  -3  -4  216.94    5.99
   5  -3  -4  219.57    6.08
  -5   3   3   37.23    1.43
  -5   3   3   35.47    1.15
  -5   3   3   35.87    1.43
   5  -3  -3   36.00    1.33
   5  -3  -3   36.97    1.33
  -5   3   2    8.20    0.36
  -5   3   2    8.47    0.57
  -5   3   2    7.59    0.52
   5  -3  -2    8.09    0.51
   5  -3  -2    8.26    0.49
   5  -3  -2    7.70    0.53
  -5   3   1  187.86    6.20
  -5   3   1  199.42    5.38
  -5   3   1  202.42    6.20
   5  -3  -1  194.60    6.20
   5  -3  -1  205.96    5.53
   5  -3  -1  207.23    5.33
  -5   3   0   81.29    2.36
  -5   3   0   80.89    2.77
   5  -3   0   82.05    2.47
   5  -3   0   85.58    2.82
   5  -3   0   78.31    2.29
  -5   3  -1   62.62    1.95
  -5   3  -1   65.48    2.26
   5  -3   1   61.70    2.00
   5  -3   1   62.75    2.27
  -5   3  -2  540.19   14.48
  -5   3  -2  555.46   16.16
   5  -3   2  503.20   16.12
   5  -3   2  569.30   16.20
   5  -3   2  536.71   13.74
   5  -3   2  552.41   14.43
  -5   3  -3  112.14    3.36
  -5   3  -3  115.05    3.66
   5  -3   3  110.56    2.97
   5  -3   3  102.33    3.62
   5  -3   3  110.31    3.37
   5  -3   3  113.31    3.69
  -5   3  -4   25.63    1.16
   5  -3   4   28.21    1.21
   5  -3   4   24.18    1.13
   5  -3   4   26.47    0.89
   5  -3   4   28.27    1.22
  -5   3  -5   91.05    3.04
   5  -3   5   82.02    3.07
   5  -3   5   98.36    3.10
   5  -3   5   95.69    3.14
  -5   3  -6    1.48    0.36
   5  -3   6    2.02    0.43
   5  -3   6    1.74    0.32
  -5   3  -7   18.15    1.14
   5  -3   7   18.86    0.90
   5  -3   7   21.24    1.22
  -5   3  -8   42.37    1.99
   5  -3   8   43.41    2.00
   5  -3   8   43.13    1.47
   4  -3  -8   48.01    1.98
   4  -3  -7    3.58    0.46
   4  -3  -7    4.53    0.58
  -4   3   6   18.69    0.94
   4  -3  -6   20.57    0.98
   4  -3  -6   18.50    1.00
  -4   3   5   47.70    1.61
  -4   3   5   48.08    1.66
  -4   3   5   46.71    1.59
   4  -3  -5   48.85    1.70
   4  -3  -5   45.99    1.72
  -4   3   4   26.43    1.02
  -4   3   4   26.93    1.01
  -4   3   4   23.98    1.01
   4  -3  -4   26.22    1.03
   4  -3  -4   27.07    1.11
  -4   3   3   48.68    1.54
  -4   3   3   48.97    1.72
  -4   3   3   48.06    1.74
   4  -3  -3   48.58    1.63
   4  -3  -3   51.26    1.60
  -4   3   2  588.00   17.15
  -4   3   2  551.87   17.15
  -4   3   2  574.68   15.29
   4  -3  -2  596.89   14.89
   4  -3  -2  588.57   17.15
   4  -3  -2  591.65   15.24
  -4   3   1  113.80    3.58
  -4   3   1  113.29    3.13
  -4   3   1  106.90    3.58
   4  -3  -1  111.48    3.59
   4  -3  -1  112.65    3.16
   4  -3  -1  114.22    3.10
  -4   3   0   63.56    1.90
  -4   3   0   62.41    2.19
   4  -3   0   64.79    1.85
   4  -3   0   65.99    2.22
  -4   3  -1  307.20    8.13
  -4   3  -1  306.85    9.10
   4  -3   1  289.54    9.08
   4  -3   1  302.31    7.75
   4  -3   1  307.60    9.12
   4  -3   1  297.15    8.09
  -4   3  -2   13.68    0.65
  -4   3  -2   13.48    0.69
   4  -3   2   12.20    0.65
   4  -3   2   12.96    0.51
   4  -3   2   13.29    0.71
   4  -3   2   12.75    0.65
  -4   3  -3  114.90    3.55
  -4   3  -3  105.98    3.28
   4  -3   3  110.07    3.29
   4  -3   3  111.11    3.57
   4  -3   3  110.20    2.98
   4  -3   3  103.63    3.52
  -4   3  -4  260.46    7.26
   4  -3   4  262.33    7.88
   4  -3   4  255.66    6.75
   4  -3   4  257.68    7.23
   4  -3   4  255.17    7.86
  -4   3  -5    1.24    0.34
   4  -3   5    1.39    0.23
   4  -3   5    1.77    0.36
   4  -3   5    1.49    0.27
  -4   3  -6   10.59    0.78
   4  -3   6   10.55    0.79
   4  -3   6   10.96    0.61
   4  -3   6   10.49    0.59
  -4   3  -7   13.58    0.94
   4  -3   7   13.28    0.93
   4  -3   7   12.95    0.61
   4  -3   7   14.06    0.65
  -4   3  -8   15.67    1.11
   4  -3   8   16.53    1.12
   3  -3  -8    0.26    0.17
  -3   3   7   16.25    0.96
   3  -3  -7   16.63    0.95
   3  -3  -7   17.56    0.91
  -3   3   6  162.14    4.85
   3  -3  -6  164.07    4.71
   3  -3  -6  159.07    4.69
  -3   3   5   84.29    2.75
  -3   3   5   86.95    2.63
  -3   3   5   86.62    2.63
   3  -3  -5   85.21    2.68
   3  -3  -5   86.27    2.65
  -3   3   4   15.81    0.65
  -3   3   4   15.39    0.65
  -3   3   4   15.49    0.73
   3  -3  -4   15.21    0.69
   3  -3  -4   14.52    0.75
  -3   3   3  256.52    6.99
  -3   3   3  245.16    7.66
  -3   3   3  253.12    7.67
   3  -3  -3  261.48    6.86
   3  -3  -3  266.01    6.81
  -3   3   2    8.73    0.44
  -3   3   2    8.79    0.49
  -3   3   2    7.50    0.45
   3  -3  -2    8.15    0.45
   3  -3  -2    9.05    0.48
   3  -3  -2    8.46    0.40
  -3   3   1  680.31   18.28
  -3   3   1  688.01   20.43
  -3   3   1  706.00   20.42
   3  -3  -1  697.55   18.23
   3  -3  -1  705.91   20.42
   3  -3  -1  705.49   17.64
  -3   3   0  832.79   22.12
  -3   3   0  857.88   24.22
   3  -3   0  830.40   24.21
   3  -3   0  795.96   21.59
   3  -3   0  818.86   21.26
  -3   3  -1   71.92    2.11
  -3   3  -1   68.90    2.33
   3  -3   1   67.24    2.32
   3  -3   1   73.43    2.36
   3  -3   1   71.61    1.98
  -3   3  -2   33.85    1.22
  -3   3  -2   35.45    1.31
   3  -3   2   35.73    1.10
   3  -3   2   35.16    1.24
   3  -3   2   36.24    1.33
   3  -3   2   33.07    1.29
  -3   3  -3   59.62    2.01
  -3   3  -3   58.49    1.94
   3  -3   3   54.80    1.99
   3  -3   3   58.41    1.74
   3  -3   3   59.83    2.03
   3  -3   3   58.77    1.93
  -3   3  -4   17.19    0.86
   3  -3   4   16.96    0.79
   3  -3   4   16.20    0.76
   3  -3   4   17.44    0.72
   3  -3   4   15.80    0.84
  -3   3  -5   15.93    0.88
   3  -3   5   14.55    0.86
   3  -3   5   15.27    0.73
   3  -3   5   15.47    0.72
  -3   3  -6  200.47    6.03
   3  -3   6  203.25    6.17
   3  -3   6  207.32    6.18
   3  -3   6  202.92    6.03
  -3   3  -7   22.07    1.24
   3  -3   7   22.66    0.79
   3  -3   7   22.21    1.24
  -3   3  -8    0.22    0.29
   3  -3   8   -0.33    0.17
  -2   3   8    4.62    0.62
   2  -3  -8    4.53    0.57
  -2   3   7   86.93    3.00
   2  -3  -7   82.70    2.76
   2  -3  -7   83.54    2.78
  -2   3   6   11.83    0.78
   2  -3  -6   12.19    0.71
   2  -3  -6   11.70    0.72
  -2   3   5   22.55    1.06
   2  -3  -5   21.84    0.98
   2  -3  -5   23.52    0.95
  -2   3   4  276.99    8.10
  -2   3   4  274.25    7.58
  -2   3   4  270.58    8.09
   2  -3  -4  265.12    7.25
   2  -3  -4  279.01    7.33
  -2   3   3  132.56    4.12
  -2   3   3  133.79    3.88
  -2   3   3  138.00    4.14
   2  -3  -3  138.28    3.68
   2  -3  -3  132.24    3.72
  -2   3   2    0.51    0.16
  -2   3   2    0.14    0.12
  -2   3   2    0.13    0.13
   2  -3  -2    0.05    0.08
   2  -3  -2    0.32    0.14
   2  -3  -2    0.31    0.11
  -2   3   1  940.59   28.13
  -2   3   1  936.07   24.95
  -2   3   1  974.99   28.53
  -2   3   1  934.14   25.08
   2  -3  -1  977.77   24.64
   2  -3  -1  947.45   24.95
   2  -3  -1 1000.00   28.31
  -2   3   0   59.21    1.75
  -2   3   0   60.96    1.96
   2  -3   0   57.57    1.94
   2  -3   0   58.74    1.67
   2  -3   0   55.75    1.63
  -2   3  -1   56.65    1.70
  -2   3  -1   56.01    1.87
   2  -3   1   54.15    1.64
   2  -3   1   55.01    1.86
   2  -3   1   53.43    1.59
   2  -3   1   54.89    1.86
  -2   3  -2  663.02   17.47
  -2   3  -2  670.61   19.40
   2  -3   2  686.46   16.76
   2  -3   2  661.88   19.40
   2  -3   2  666.95   19.40
   2  -3   2  618.70   17.30
  -2   3  -3   77.82    2.39
   2  -3   3   73.93    2.48
   2  -3   3   76.22    2.39
   2  -3   3   76.64    2.23
   2  -3   3   77.17    2.49
  -2   3  -4    5.98    0.50
   2  -3   4    5.48    0.38
   2  -3   4    5.39    0.53
   2  -3   4    5.40    0.37
   2  -3   4    5.82    0.40
  -2   3  -5  125.47    4.00
   2  -3   5  136.72    4.11
   2  -3   5  133.33    4.10
   2  -3   5  132.90    4.05
  -2   3  -6    0.75    0.29
   2  -3   6    0.97    0.16
   2  -3   6    0.89    0.15
   2  -3   6    0.65    0.27
  -2   3  -7   -0.08    0.20
   2  -3   7    0.54    0.25
  -2   3  -8   59.25    2.37
   2  -3   8   59.02    2.43
  -1   3   8   82.69    3.12
  -1   3   7   30.43    1.49
  -1   3   7   28.79    1.25
   1  -3  -7   29.11    1.26
  -1   3   6   28.51    1.33
  -1   3   6   25.96    1.10
   1  -3  -6   25.34    1.12
  -1   3   5  238.45    6.98
  -1   3   5  235.71    6.80
  -1   3   5  239.25    6.49
  -1   3   5  229.94    6.97
   1  -3  -5  241.35    6.40
  -1   3   4    0.18    0.12
  -1   3   4    0.24    0.09
  -1   3   4    0.50    0.13
  -1   3   4    0.11    0.16
   1  -3  -4    0.63    0.18
  -1   3   3  135.98    3.90
  -1   3   3  130.88    3.60
  -1   3   3  133.46    4.10
  -1   3   3  133.48    4.09
   1  -3  -3  133.22    3.65
  -1   3   2  596.64   15.67
  -1   3   2  601.14   17.80
  -1   3   2  628.78   17.83
  -1   3   2  618.17   16.09
   1  -3  -2  550.62   15.67
   1  -3  -2  614.90   15.41
   1  -3  -2  645.26   17.81
  -1   3   1   45.88    1.56
  -1   3   1   50.05    1.70
  -1   3   1   52.43    1.73
   1  -3  -1   53.51    1.71
   1  -3  -1   50.79    1.49
  -1   3   0  252.99    7.88
  -1   3   0  265.02    7.10
  -1   3   0  272.96    7.90
   1  -3   0  259.25    6.79
   1  -3   0  262.84    7.88
   1  -3   0  269.87    6.89
  -1   3  -1  241.55    6.48
  -1   3  -1  251.66    7.22
   1  -3   1  233.71    7.19
   1  -3   1  236.77    6.37
   1  -3   1  237.97    7.18
   1  -3   1  232.91    6.21
  -1   3  -2   75.81    2.22
  -1   3  -2   72.90    2.40
   1  -3   2   74.81    2.40
   1  -3   2   76.17    2.13
   1  -3   2   74.88    2.40
   1  -3   2   64.88    2.17
  -1   3  -3    2.34    0.31
   1  -3   3    2.38    0.29
   1  -3   3    2.55    0.29
   1  -3   3    2.45    0.28
   1  -3   3    2.72    0.35
  -1   3  -4  141.98    4.21
   1  -3   4  141.63    4.46
   1  -3   4  148.38    4.08
   1  -3   4  147.58    4.27
   1  -3   4  143.21    4.45
  -1   3  -5  111.50    3.51
   1  -3   5  114.03    3.57
   1  -3   5  114.43    3.56
   1  -3   5  116.21    3.56
  -1   3  -6    6.28    0.63
   1  -3   6    5.99    0.34
   1  -3   6    6.68    0.70
   1  -3   6    7.20    0.37
  -1   3  -7   86.40    3.01
   1  -3   7   88.72    3.12
  -1   3  -8    5.37    0.69
   1  -3   8    6.14    0.77
   0   3   8    0.12    0.24
   0   3   7   23.18    1.31
   0  -3  -7   22.93    1.04
   0   3   6  206.25    5.74
   0   3   6  202.96    6.11
   0  -3  -6  201.06    5.59
   0   3   5   16.39    0.68
   0   3   5   15.40    0.72
   0   3   5   16.50    0.93
   0   3   5   16.14    0.66
   0  -3  -5   15.53    0.74
   0   3   4   17.33    0.70
   0   3   4   16.52    0.89
   0   3   4   17.66    0.74
   0   3   4   17.51    0.76
   0  -3  -4   18.39    0.76
   0   3   3   59.35    1.97
   0   3   3   54.74    1.94
   0   3   3   56.92    1.68
   0   3   3   58.58    1.94
   0  -3  -3   58.32    1.73
   0   3   2   35.33    1.29
   0   3   2   34.56    1.26
   0   3   2   32.23    1.23
   0   3   2   32.28    0.99
   0  -3  -2   34.81    1.09
   0  -3  -2   35.97    1.25
   0   3   1   69.88    2.36
   0   3   1   73.16    2.19
   0   3   1   72.64    1.97
   0   3   1   71.03    2.38
   0  -3  -1   70.52    2.01
   0  -3  -1   71.46    2.35
   0  -3  -1   76.12    1.95
   0   3   0  799.68   21.91
   0   3   0  845.81   21.65
   0   3   0  844.84   24.09
   0  -3   0  815.21   20.73
   0  -3   0  806.82   24.05
   0   3  -1  715.48   20.40
   0   3  -1  700.06   18.27
   0  -3   1  693.77   18.07
   0  -3   1  687.30   20.36
   0  -3   1  687.64   17.59
   0  -3   1  685.26   20.39
   0   3  -2    8.74    0.48
   0   3  -2    7.85    0.48
   0  -3   2    7.92    0.47
   0  -3   2    8.36    0.50
   0  -3   2    8.95    0.48
   0  -3   2    7.91    0.48
   0   3  -3  266.92    7.10
   0  -3   3  257.70    7.80
   0  -3   3  255.82    7.78
   0  -3   3  259.39    6.88
   0  -3   3  254.07    7.09
   0   3  -4   14.79    0.75
   0  -3   4   14.70    0.68
   0  -3   4   14.59    0.79
   0  -3   4   15.01    0.70
   0   3  -5   82.14    2.70
   0  -3   5   88.31    2.73
   0  -3   5   81.67    2.72
   0  -3   5   85.37    2.82
   0   3  -6  156.60    4.78
   0  -3   6  163.36    4.93
   0  -3   6  161.29    4.85
   0  -3   6  159.14    4.84
   0   3  -7   17.26    0.98
   0  -3   7   17.34    1.10
   0   3  -8    0.22    0.21
   0  -3   8   -0.03    0.18
   1   3   8    6.14    0.82
   1   3   7   83.88    3.14
   1   3   6    1.20    0.25
   1   3   6    1.35    0.20
   1   3   6    1.58    0.23
   1   3   6    1.35    0.40
  -1  -3  -6    1.60    0.28
   1   3   5   66.98    2.25
   1   3   5   65.79    2.10
   1   3   5   63.96    2.21
   1   3   5   66.48    2.42
  -1  -3  -5   67.46    2.03
   1   3   4  323.43    9.90
   1   3   4  331.16    9.24
   1   3   4  326.73    8.82
   1   3   4  338.85    9.95
  -1  -3  -4  334.10    8.58
   1   3   3   20.31    0.93
   1   3   3   20.68    0.96
   1   3   3   19.79    0.88
   1   3   3   19.64    0.73
  -1  -3  -3   19.77    0.74
   1   3   2   15.94    0.77
   1   3   2   15.71    0.78
   1   3   2   15.25    0.57
   1   3   2   14.69    0.72
  -1  -3  -2   14.88    0.58
  -1  -3  -2   15.04    0.72
   1   3   1  320.58    8.38
   1   3   1  310.39    9.53
   1   3   1  310.88    8.60
   1   3   1  325.38    9.58
  -1  -3  -1  326.05    9.54
  -1  -3  -1  313.47    8.15
   1   3   0   56.82    1.71
   1   3   0   58.20    2.03
   1   3   0   58.22    1.80
  -1  -3   0   57.81    1.68
  -1  -3   0   56.54    1.98
   1   3  -1   28.56    0.99
   1   3  -1   28.35    1.15
   1   3  -1   28.12    0.99
  -1  -3   1   28.36    1.12
  -1  -3   1   26.06    1.11
  -1  -3   1   25.12    0.95
   1   3  -2  474.26   14.53
   1   3  -2  495.74   13.00
   1   3  -2  509.47   12.99
  -1  -3   2  492.53   12.60
  -1  -3   2  470.37   14.53
  -1  -3   2  495.91   14.51
   1   3  -3   57.88    1.81
   1   3  -3   56.73    1.89
  -1  -3   3   53.82    1.95
  -1  -3   3   56.85    1.84
  -1  -3   3   54.61    1.97
   1   3  -4    0.82    0.23
   1   3  -4    0.39    0.25
  -1  -3   4    0.87    0.20
  -1  -3   4    0.90    0.26
  -1  -3   4    0.94    0.19
   1   3  -5   89.49    3.01
   1   3  -5   91.22    2.87
  -1  -3   5   93.34    3.04
  -1  -3   5   91.83    2.99
   1   3  -6    2.43    0.41
   1   3  -6    2.53    0.51
  -1  -3   6    2.16    0.26
  -1  -3   6    1.98    0.24
   1   3  -7    0.22    0.32
   1   3  -7   -0.20    0.13
   1   3  -8   57.15    2.43
   2   3   8   51.70    2.39
   2   3   7    3.74    0.27
   2   3   7    5.57    0.75
   2   3   7    4.03    0.31
   2   3   6    6.98    0.45
   2   3   6    7.43    0.52
   2   3   6    7.97    0.53
   2   3   6    7.56    0.81
   2   3   5   95.83    3.24
   2   3   5   98.02    3.30
   2   3   5   99.64    2.95
   2   3   5   93.99    3.19
  -2  -3  -5   96.71    2.75
   2   3   4    0.71    0.25
   2   3   4    0.66    0.16
   2   3   4    0.37    0.14
   2   3   4    0.32    0.18
  -2  -3  -4    0.37    0.14
   2   3   3   24.32    1.12
   2   3   3   23.04    1.12
   2   3   3   23.82    1.06
   2   3   3   24.16    0.91
  -2  -3  -3   24.99    1.05
  -2  -3  -3   25.55    0.84
   2   3   2  307.91    9.97
   2   3   2  328.92    8.80
   2   3   2  335.04   10.05
   2   3   2  335.57    9.09
  -2  -3  -2  341.28    8.48
  -2  -3  -2  336.23    9.98
   2   3   1  153.26    4.20
   2   3   1  133.49    4.61
   2   3   1  150.10    4.08
   2   3   1  151.02    4.70
  -2  -3  -1  146.39    3.88
  -2  -3  -1  141.46    4.62
   2   3   0   49.81    1.85
   2   3   0   49.46    1.60
   2   3   0   49.36    1.57
  -2  -3   0   46.49    1.79
  -2  -3   0   49.04    1.50
   2   3  -1  319.26    8.53
   2   3  -1  322.21    8.54
   2   3  -1  324.74    9.65
  -2  -3   1  323.44    8.28
  -2  -3   1  325.18    9.60
  -2  -3   1  288.08    9.62
   2   3  -2    7.23    0.50
   2   3  -2    7.44    0.53
   2   3  -2    7.38    0.44
  -2  -3   2    6.55    0.49
  -2  -3   2    7.57    0.50
  -2  -3   2    6.72    0.52
   2   3  -3   10.47    0.65
   2   3  -3   12.48    0.60
   2   3  -3   12.06    0.66
  -2  -3   3   12.54    0.70
  -2  -3   3   11.22    0.68
  -2  -3   3   10.67    0.64
   2   3  -4  247.47    6.63
   2   3  -4  242.02    6.80
  -2  -3   4  228.99    7.36
   2   3  -5   59.79    2.19
   2   3  -5   60.15    1.99
  -2  -3   5   54.21    2.07
  -2  -3   5   60.06    2.09
   2   3  -6   11.07    0.68
   2   3  -6   10.73    0.83
  -2  -3   6   10.76    0.59
  -2  -3   6    9.57    0.55
   2   3  -7   36.42    1.73
  -2  -3   7   36.57    1.27
  -2  -3   7   35.16    1.26
   2   3  -8    0.58    0.26
   3   3   8    0.95    0.33
   3   3   7   27.56    1.17
   3   3   7   26.68    1.53
   3   3   6  125.62    3.82
   3   3   6  126.50    4.14
   3   3   6  121.11    4.19
   3   3   5   12.26    0.67
   3   3   5   11.81    0.87
   3   3   5   11.27    0.75
   3   3   4    3.25    0.45
   3   3   4    2.99    0.36
   3   3   4    2.65    0.46
   3   3   4    2.99    0.38
  -3  -3  -4    3.36    0.24
   3   3   3  103.05    3.47
   3   3   3  103.86    3.69
   3   3   3  114.51    3.27
   3   3   3  119.82    3.82
  -3  -3  -3  111.49    2.98
  -3  -3  -3  112.41    3.70
   3   3   2    0.62    0.17
   3   3   2    0.14    0.11
   3   3   2    1.14    0.32
   3   3   2    1.07    0.30
  -3  -3  -2    0.45    0.13
  -3  -3  -2    0.27    0.18
   3   3   1  111.07    3.50
   3   3   1  122.02    4.01
   3   3   1  118.45    3.48
  -3  -3  -1  120.84    3.23
  -3  -3  -1  121.50    3.94
   3   3   0  502.40   15.33
   3   3   0  514.72   13.63
   3   3   0  503.37   13.55
  -3  -3   0  508.62   15.27
  -3  -3   0  525.28   13.08
   3   3  -1  117.74    3.55
   3   3  -1  120.73    4.05
   3   3  -1  121.11    3.47
  -3  -3   1  118.98    3.98
  -3  -3   1  126.37    3.43
   3   3  -2    5.48    0.48
   3   3  -2    5.37    0.46
   3   3  -2    5.07    0.37
  -3  -3   2    5.27    0.50
  -3  -3   2    5.81    0.53
  -3  -3   2    4.33    0.41
   3   3  -3   73.94    2.22
   3   3  -3   73.55    2.62
   3   3  -3   76.65    2.46
  -3  -3   3   65.10    2.58
  -3  -3   3   73.95    2.59
   3   3  -4    5.23    0.40
   3   3  -4    5.18    0.59
  -3  -3   4    4.09    0.38
  -3  -3   4    5.27    0.49
   3   3  -5   13.95    0.90
   3   3  -5   15.28    0.74
  -3  -3   5   14.04    0.80
   3   3  -6   80.42    2.91
  -3  -3   6   80.34    2.76
   3   3  -7   44.43    2.02
  -3  -3   7   46.59    1.67
   3   3  -8    0.17    0.20
   4   3   8    5.01    0.44
   4   3   7   25.76    1.51
   4   3   7   24.09    1.18
   4   3   6    0.26    0.20
   4   3   6    0.30    0.17
   4   3   6    0.17    0.13
   4   3   5   50.24    2.13
   4   3   5   49.60    1.82
   4   3   5   48.81    2.05
   4   3   4  160.56    5.31
   4   3   4  160.67    4.97
   4   3   4  158.14    4.65
   4   3   3   44.20    1.88
   4   3   3   44.43    1.59
   4   3   3   44.91    1.77
  -4  -3  -3   42.02    1.27
   4   3   2    2.81    0.38
   4   3   2    2.33    0.45
   4   3   2    2.94    0.43
   4   3   2    2.08    0.32
  -4  -3  -2    2.84    0.41
  -4  -3  -2    2.61    0.24
   4   3   1  207.42    5.82
   4   3   1  203.80    5.79
   4   3   1  201.63    6.58
  -4  -3  -1  201.50    6.51
  -4  -3  -1  207.55    5.41
   4   3   0    5.98    0.68
   4   3   0    5.35    0.42
   4   3   0    5.05    0.52
  -4  -3   0    5.81    0.55
  -4  -3   0    5.71    0.40
   4   3  -1  175.26    5.04
   4   3  -1  176.70    4.88
   4   3  -1  168.56    5.68
  -4  -3   1  177.32    4.80
  -4  -3   1  173.01    5.63
   4   3  -2  218.50    6.78
   4   3  -2  219.61    5.81
   4   3  -2  217.33    6.04
  -4  -3   2  182.93    6.68
  -4  -3   2  216.05    6.72
   4   3  -3   19.48    0.81
   4   3  -3   20.43    1.04
  -4  -3   3   21.40    1.11
   4   3  -4    3.41    0.29
   4   3  -4    2.62    0.44
  -4  -3   4    2.87    0.44
   4   3  -5   52.64    2.15
  -4  -3   5   55.36    2.12
   4   3  -6    4.86    0.67
  -4  -3   6    4.37    0.51
   4   3  -7    0.95    0.37
  -4  -3   7    1.13    0.22
   4   3  -8   35.31    1.82
  -4  -3   8   35.43    1.27
   5   3   7   11.72    0.81
   5   3   7   11.61    1.02
   5   3   6    3.38    0.60
   5   3   6    4.60    0.60
   5   3   5   68.85    2.75
   5   3   5   71.00    2.80
   5   3   5   72.62    2.49
   5   3   4    2.07    0.37
   5   3   4    1.86    0.43
   5   3   4    2.18    0.45
   5   3   3   82.95    3.20
   5   3   3   83.27    2.91
   5   3   3   86.81    2.80
   5   3   2  152.54    4.61
   5   3   2  150.49    5.18
   5   3   2  150.41    4.56
  -5  -3  -2  155.73    5.13
  -5  -3  -2  152.82    4.05
   5   3   1   20.98    0.98
   5   3   1   20.08    1.18
   5   3   1   17.99    0.98
  -5  -3  -1   20.60    1.14
  -5  -3  -1   21.18    0.80
   5   3   0    7.85    0.72
   5   3   0    8.69    0.55
   5   3   0    8.45    0.64
  -5  -3   0    8.93    0.71
  -5  -3   0    8.63    0.52
   5   3  -1  114.27    3.56
   5   3  -1  111.12    3.31
   5   3  -1  115.69    4.03
  -5  -3   1  112.29    3.95
   5   3  -2    8.70    0.68
   5   3  -2    9.85    0.52
  -5  -3   2    9.98    0.76
   5   3  -3    4.56    0.59
  -5  -3   3    4.68    0.58
   5   3  -4   97.21    3.34
  -5  -3   4  100.10    3.55
   5   3  -5   45.19    1.94
  -5  -3   5   43.03    1.88
   5   3  -6    0.96    0.38
  -5  -3   6    0.91    0.26
   5   3  -7   67.49    2.77
  -5  -3   7   67.54    2.50
   6   3   7   16.91    1.09
   6   3   7   18.42    1.31
   6   3   6   96.31    3.62
   6   3   6   94.85    3.62
   6   3   5    2.67    0.51
   6   3   5    3.04    0.58
   6   3   5    3.40    0.48
   6   3   4    7.42    0.83
   6   3   4    7.75    0.64
   6   3   4    7.60    0.88
   6   3   3   73.68    2.68
   6   3   3   72.61    2.97
   6   3   3   73.86    2.59
   6   3   2   11.59    0.78
   6   3   2   11.95    0.81
   6   3   2   11.38    0.93
   6   3   1   17.48    1.01
   6   3   1   18.29    0.95
   6   3   1   18.51    1.18
  -6  -3  -1   18.50    1.12
   6   3   0  214.91    7.02
   6   3   0  213.52    6.01
   6   3   0  203.23    6.16
  -6  -3   0  213.93    6.94
   6   3  -1   40.15    1.90
   6   3  -1   40.33    1.71
   6   3  -1   40.96    1.45
  -6  -3   1   42.41    1.91
   6   3  -2    0.43    0.24
  -6  -3   2    0.68    0.32
   6   3  -3   83.16    2.94
  -6  -3   3   82.29    3.14
   6   3  -4    0.38    0.26
  -6  -3   4    0.15    0.27
   6   3  -5    2.04    0.47
  -6  -3   5    0.92    0.33
   6   3  -6   79.61    3.07
  -6  -3   6   78.36    2.99
   6   3  -7   11.38    0.96
  -6  -3   7   11.66    0.79
   7   3   6    0.14    0.21
   7   3   6    0.46    0.23
   7   3   5   21.99    1.37
   7   3   5   24.39    1.27
   7   3   5   21.65    1.38
   7   3   4  125.07    4.09
   7   3   4  127.93    4.26
   7   3   4  121.93    4.60
   7   3   3    3.98    0.69
   7   3   3    2.94    0.52
   7   3   3    3.65    0.55
   7   3   2    0.81    0.34
   7   3   2    0.70    0.35
   7   3   2    0.92    0.27
   7   3   1   50.68    2.35
   7   3   1   49.95    2.05
   7   3   1   52.24    1.93
   7   3   0    0.29    0.17
   7   3   0   -0.26    0.20
   7   3   0    0.09    0.25
  -7  -3   0    0.00    0.22
   7   3  -1   12.50    0.91
  -7  -3   1   13.82    1.01
   7   3  -2  139.64    4.57
  -7  -3   2  146.36    5.06
   7   3  -3   27.30    1.44
  -7  -3   3   25.90    1.48
   7   3  -4    2.48    0.59
  -7  -3   4    2.00    0.47
   7   3  -5   44.78    2.09
  -7  -3   5   45.64    2.08
   7   3  -6    5.54    0.76
  -7  -3   6    5.06    0.65
   8   3   5   20.41    1.22
   8   3   5   22.50    1.46
   8   3   5   23.76    1.46
   8   3   4    0.49    0.26
   8   3   4   -0.17    0.20
   8   3   4    0.21    0.26
   8   3   3   34.88    1.94
   8   3   3   35.83    1.69
   8   3   3   35.67    1.71
   8   3   2   52.35    2.45
   8   3   2   49.03    2.11
   8   3   2   47.85    1.99
   8   3   1    5.78    0.73
   8   3   1    5.12    0.77
   8   3   1    6.82    0.56
   8   3   0    0.43    0.29
  -8  -3   0    0.67    0.21
   8   3  -1   54.65    2.28
  -8  -3   1   55.98    2.50
   8   3  -2   31.75    1.65
  -8  -3   2   37.00    1.87
   8   3  -3   11.46    0.95
  -8  -3   3   12.42    1.02
   8   3  -4   63.65    2.67
  -8  -3   4   64.87    2.78
   8   3  -5   16.72    1.21
  -8  -3   5   17.37    1.18
   9   3   5    1.63    0.43
   9   3   4   -0.21    0.21
   9   3   4    0.09    0.20
   9   3   4   -0.40    0.17
   9   3   3   29.35    1.52
   9   3   3   31.18    1.63
   9   3   3   28.71    1.79
   9   3   2    1.75    0.46
   9   3   2    2.74    0.55
   9   3   2    1.84    0.35
   9   3   1   22.84    1.38
   9   3   0   99.02    3.59
   9   3  -1   11.37    0.96
  -9  -3   1   13.59    1.04
   9   3  -2    0.54    0.34
  -9  -3   2    0.62    0.35
   9   3  -3   27.93    1.60
  -9  -3   3   27.74    1.65
   9   3  -4    1.05    0.41
  -9  -3   4    2.03    0.51
   9   3  -5    3.13    0.61
  -9  -3   5    4.98    0.70
  10   3   3    4.45    0.78
  10   3   3    5.40    0.78
  10   3   3    5.32    0.69
  10   3   2    0.71    0.29
  10   3   1   19.02    1.28
  10   3   0    2.75    0.53
  10   3  -1   11.11    1.15
  10   3  -2   61.83    2.66
 -10  -3   2   59.00    2.78
  10   3  -3   10.93    1.15
 -10  -3   3    9.79    0.91
  11   3   1    3.50    0.65
  11   3   0    0.60    0.37
  11   3  -1   31.56    1.80
 -14   4   2    0.03    0.21
  14  -4  -2    0.50    0.24
  14  -4  -1   15.11    1.15
  14  -4   0   35.46    1.90
  14  -4   1    4.51    0.73
  14  -4   2    1.74    0.42
 -13   4   4   57.18    2.68
  13  -4  -4   60.76    2.40
  13  -4  -4   55.64    2.53
 -13   4   3   20.37    1.43
  13  -4  -3   20.24    1.33
  13  -4  -3   22.31    1.23
 -13   4   2    6.26    0.92
  13  -4  -2    8.02    0.94
  13  -4  -2    8.00    0.67
 -13   4   1   30.08    1.75
  13  -4  -1   31.21    1.71
  13  -4   0    1.14    0.39
  13  -4   1   15.09    1.14
  13  -4   2   52.56    2.37
  13  -4   3   18.99    1.31
  13  -4   3   19.01    1.42
 -13   4  -4   -0.65    0.16
  13  -4   4    0.07    0.24
  13  -4   4    0.49    0.25
 -12   4   5   20.98    1.34
  12  -4  -5   20.86    1.25
  12  -4  -5   19.80    1.30
 -12   4   4    0.15    0.25
  12  -4  -4   -0.27    0.24
  12  -4  -4   -0.08    0.21
 -12   4   3   25.31    1.55
  12  -4  -3   21.12    1.35
  12  -4  -3   23.19    1.23
 -12   4   2   80.65    3.35
  12  -4  -2   78.02    3.04
  12  -4  -2   80.62    2.74
 -12   4   1   14.25    1.11
  12  -4  -1   12.64    1.00
  12  -4  -1   13.93    0.80
  12  -4   0    6.12    0.80
  12  -4   1   31.92    1.68
  12  -4   2    0.58    0.27
  12  -4   2    0.41    0.26
 -12   4  -3    2.53    0.47
  12  -4   3    3.13    0.58
  12  -4   3    3.52    0.67
 -12   4  -4   58.81    2.37
  12  -4   4   58.11    2.77
  12  -4   4   56.63    2.53
 -12   4  -5   14.05    1.04
  12  -4   5   13.22    1.08
  12  -4   5   13.85    1.15
 -11   4   6   74.86    2.94
  11  -4  -6   69.48    2.77
  11  -4  -6   71.68    2.89
 -11   4   5    1.58    0.39
  11  -4  -5    2.58    0.47
  11  -4  -5    0.93    0.34
 -11   4   4    0.72    0.31
  11  -4  -4    0.28    0.23
  11  -4  -4    0.92    0.36
 -11   4   3   80.76    3.22
  11  -4  -3   79.60    2.74
  11  -4  -3   74.07    2.91
 -11   4   2    0.00    0.26
  11  -4  -2    0.05    0.26
  11  -4  -2    0.05    0.18
 -11   4   1   35.68    1.85
  11  -4  -1   38.24    1.76
  11  -4  -1   34.45    1.43
 -11   4   0  110.11    4.14
  11  -4   0  114.35    3.78
  11  -4   0  106.01    3.25
 -11   4  -1    0.06    0.12
  11  -4   1   -0.29    0.22
  11  -4   1   -0.13    0.16
 -11   4  -2    0.60    0.21
  11  -4   2    0.47    0.27
  11  -4   2    0.38    0.29
 -11   4  -3   45.68    1.87
  11  -4   3   44.82    2.04
  11  -4   3   46.11    2.27
 -11   4  -4    5.48    0.71
  11  -4   4    4.70    0.71
  11  -4   4    5.14    0.81
 -11   4  -5    0.23    0.37
  11  -4   5    0.03    0.19
  11  -4   5    0.08    0.21
 -11   4  -6   43.43    2.05
  11  -4   6   40.96    2.11
 -10   4   6    0.88    0.27
  10  -4  -6    0.56    0.29
  10  -4  -6   -0.17    0.20
 -10   4   5   51.39    2.23
  10  -4  -5   49.43    2.08
  10  -4  -5   52.20    2.19
 -10   4   4   81.46    3.15
  10  -4  -4   77.43    2.90
  10  -4  -4   79.31    2.78
 -10   4   3    0.21    0.31
  10  -4  -3    0.37    0.23
  10  -4  -3    0.55    0.29
 -10   4   2    8.07    0.77
  10  -4  -2    8.06    0.81
  10  -4  -2    7.56    0.61
 -10   4   1   51.05    2.28
  10  -4  -1   53.03    1.84
  10  -4  -1   52.79    2.11
 -10   4   0   10.86    0.58
 -10   4   0   12.41    0.95
  10  -4   0   12.69    0.66
  10  -4   0    9.63    0.81
  10  -4   0   10.98    0.91
 -10   4  -1   26.45    1.44
 -10   4  -1   24.91    1.08
  10  -4   1   24.03    0.97
  10  -4   1   24.66    1.45
  10  -4   1   25.15    1.32
 -10   4  -2  178.29    5.25
  10  -4   2  179.41    6.14
  10  -4   2  175.90    5.47
 -10   4  -3   39.52    1.66
  10  -4   3   38.54    1.78
  10  -4   3   39.26    1.98
 -10   4  -4    0.30    0.26
  10  -4   4    0.34    0.26
  10  -4   4    0.50    0.31
 -10   4  -5   68.61    2.65
  10  -4   5   69.02    2.75
  10  -4   5   64.91    2.86
 -10   4  -6    1.17    0.35
  10  -4   6    0.36    0.32
  10  -4   6    0.93    0.31
  -9   4   7    2.35    0.35
   9  -4  -7    3.13    0.56
  -9   4   6    1.69    0.36
   9  -4  -6    2.91    0.53
   9  -4  -6    2.04    0.44
  -9   4   5   61.49    2.48
   9  -4  -5   59.97    2.34
   9  -4  -5   66.60    2.45
  -9   4   4    0.36    0.26
   9  -4  -4    0.29    0.23
   9  -4  -4    0.20    0.23
  -9   4   3   67.70    2.65
   9  -4  -3   64.51    2.28
   9  -4  -3   65.45    2.41
  -9   4   2  174.81    5.78
   9  -4  -2  170.74    5.18
   9  -4  -2  169.86    4.91
  -9   4   1   22.34    0.84
  -9   4   1   21.47    1.27
   9  -4  -1   24.02    1.19
   9  -4  -1   23.30    1.01
   9  -4  -1   24.10    1.29
  -9   4   0    6.60    0.76
  -9   4   0    6.31    0.44
   9  -4   0    6.65    0.69
   9  -4   0    6.25    0.74
   9  -4   0    6.51    0.45
  -9   4  -1   85.86    3.15
  -9   4  -1   80.94    2.59
   9  -4   1   81.43    3.16
   9  -4   1   81.52    2.83
   9  -4   1   79.35    2.41
  -9   4  -2    4.04    0.47
   9  -4   2    3.00    0.23
   9  -4   2    3.69    0.60
   9  -4   2    4.20    0.59
  -9   4  -3   41.76    1.72
   9  -4   3   44.02    2.04
   9  -4   3   44.32    1.87
  -9   4  -4   64.34    2.42
   9  -4   4   67.54    2.75
   9  -4   4   64.08    2.51
  -9   4  -5   15.45    1.03
   9  -4   5   15.71    1.10
   9  -4   5   15.73    1.06
  -9   4  -6    1.82    0.41
   9  -4   6    1.78    0.43
   9  -4   6    2.11    0.45
  -9   4  -7    7.68    0.90
   9  -4   7    8.18    0.95
   9  -4   7    7.68    0.71
  -8   4   7   29.87    1.26
   8  -4  -7   27.85    1.49
  -8   4   6   80.37    2.88
   8  -4  -6   80.39    2.88
   8  -4  -6   80.97    2.88
  -8   4   5    9.28    0.70
   8  -4  -5    7.59    0.75
   8  -4  -5    8.35    0.70
  -8   4   4    2.96    0.45
   8  -4  -4    2.55    0.43
   8  -4  -4    2.70    0.45
  -8   4   3   73.99    2.80
   8  -4  -3   74.73    2.47
   8  -4  -3   73.72    2.54
  -8   4   2    2.13    0.15
  -8   4   2    2.02    0.41
   8  -4  -2    2.37    0.35
   8  -4  -2    2.50    0.42
  -8   4   1   31.09    1.50
  -8   4   1   29.72    1.07
   8  -4  -1   32.27    1.21
   8  -4  -1   30.80    1.49
   8  -4  -1   31.68    1.34
  -8   4   0  216.91    7.01
  -8   4   0  215.73    6.02
   8  -4   0  220.94    6.26
   8  -4   0  216.29    5.86
   8  -4   0  220.39    7.04
  -8   4  -1   43.53    1.84
  -8   4  -1   42.62    1.49
   8  -4   1   39.41    1.34
   8  -4   1   40.31    1.63
   8  -4   1   39.15    1.82
  -8   4  -2    1.07    0.27
  -8   4  -2    0.66    0.23
   8  -4   2    0.86    0.29
   8  -4   2    0.78    0.30
   8  -4   2    0.50    0.13
  -8   4  -3  143.99    4.37
   8  -4   3  144.12    4.45
   8  -4   3  141.38    4.92
  -8   4  -4   35.06    1.53
   8  -4   4   33.99    1.67
   8  -4   4   34.27    1.57
  -8   4  -5    7.54    0.79
   8  -4   5    8.46    0.86
   8  -4   5    7.70    0.72
  -8   4  -6   92.72    3.35
   8  -4   6   92.80    3.35
   8  -4   6   92.72    3.45
  -8   4  -7    3.98    0.67
   8  -4   7    5.48    0.67
   8  -4   7    6.27    0.79
   7  -4  -8    4.66    0.66
  -7   4   7   25.19    1.03
   7  -4  -7   27.90    1.42
  -7   4   6    0.10    0.13
   7  -4  -6    0.43    0.24
   7  -4  -6    0.22    0.19
  -7   4   5   49.15    1.92
   7  -4  -5   50.69    1.90
   7  -4  -5   49.12    1.92
  -7   4   4  161.61    5.23
   7  -4  -4  165.12    4.79
   7  -4  -4  157.21    4.69
  -7   4   3   38.03    1.80
  -7   4   3   41.10    1.72
  -7   4   3   38.92    1.24
   7  -4  -3   44.65    1.61
   7  -4  -3   43.55    1.57
  -7   4   2    2.65    0.21
  -7   4   2    1.87    0.38
  -7   4   2    2.17    0.32
   7  -4  -2    2.59    0.39
   7  -4  -2    2.61    0.39
   7  -4  -2    2.69    0.36
  -7   4   1  193.60    5.42
  -7   4   1  196.78    6.33
   7  -4  -1  201.46    6.36
   7  -4  -1  199.64    5.39
   7  -4  -1  199.01    5.63
  -7   4   0    5.28    0.57
  -7   4   0    5.38    0.37
   7  -4   0    4.83    0.36
   7  -4   0    4.99    0.52
   7  -4   0    5.13    0.60
  -7   4  -1  174.17    5.68
  -7   4  -1  176.72    4.97
   7  -4   1  174.15    5.07
   7  -4   1  177.20    4.70
   7  -4   1  172.59    5.71
  -7   4  -2  216.43    6.88
  -7   4  -2  212.70    6.09
   7  -4   2  218.67    6.92
   7  -4   2  218.43    6.16
   7  -4   2  211.69    5.67
  -7   4  -3   21.37    1.03
   7  -4   3   19.29    0.72
   7  -4   3   20.67    1.13
   7  -4   3   19.67    1.05
  -7   4  -4    1.93    0.40
   7  -4   4    2.66    0.45
   7  -4   4    2.83    0.47
  -7   4  -5   52.92    2.13
   7  -4   5   55.86    2.23
   7  -4   5   54.95    2.17
  -7   4  -6    5.12    0.67
   7  -4   6    5.16    0.61
   7  -4   6    5.31    0.70
  -7   4  -7    1.48    0.38
   7  -4   7    1.02    0.28
   7  -4   7    1.05    0.33
  -7   4  -8   33.97    1.79
   7  -4   8   34.82    1.48
   6  -4  -8   57.05    2.32
   6  -4  -7    2.97    0.50
  -6   4   6    3.29    0.32
   6  -4  -6    3.29    0.52
   6  -4  -6    3.88    0.48
  -6   4   5   84.26    2.81
  -6   4   5   76.61    2.80
   6  -4  -5   85.21    2.71
   6  -4  -5   83.82    2.75
  -6   4   4    0.09    0.10
  -6   4   4    0.21    0.17
  -6   4   4    0.22    0.11
   6  -4  -4    0.39    0.22
   6  -4  -4    0.19    0.18
  -6   4   3   91.24    3.21
  -6   4   3   96.02    3.22
  -6   4   3   90.67    2.69
   6  -4  -3   97.73    3.21
   6  -4  -3   95.32    2.90
   6  -4  -3   95.43    2.89
  -6   4   2  310.96    9.02
  -6   4   2  266.74    8.99
  -6   4   2  285.44    7.86
   6  -4  -2  304.06    9.03
   6  -4  -2  298.10    7.81
   6  -4  -2  296.34    7.99
  -6   4   1   39.90    1.63
  -6   4   1   37.60    1.30
   6  -4  -1   39.75    1.37
   6  -4  -1   41.71    1.44
   6  -4  -1   40.74    1.64
  -6   4   0    0.27    0.15
  -6   4   0    0.07    0.22
   6  -4   0    0.16    0.18
   6  -4   0    0.20    0.20
   6  -4   0    0.10    0.12
  -6   4  -1  183.29    5.89
  -6   4  -1  186.61    5.20
   6  -4   1  187.26    5.24
   6  -4   1  181.07    4.92
   6  -4   1  187.01    5.92
  -6   4  -2    1.34    0.31
  -6   4  -2    1.76    0.30
   6  -4   2    1.60    0.21
   6  -4   2    1.27    0.30
   6  -4   2    1.19    0.32
   6  -4   2    1.31    0.24
  -6   4  -3   39.03    1.51
  -6   4  -3   40.99    1.63
   6  -4   3   39.60    1.66
   6  -4   3   39.28    1.54
   6  -4   3   36.42    1.59
   6  -4   3   39.08    1.24
  -6   4  -4  121.21    3.81
   6  -4   4  116.79    3.78
   6  -4   4  125.30    4.12
   6  -4   4  121.60    3.33
  -6   4  -5   65.25    2.39
   6  -4   5   63.73    2.42
   6  -4   5   64.22    2.38
  -6   4  -6    4.84    0.65
   6  -4   6    5.25    0.51
   6  -4   6    5.80    0.69
  -6   4  -7   63.84    2.55
   6  -4   7   60.76    2.31
   6  -4   7   63.36    2.54
  -6   4  -8    8.10    0.92
   6  -4   8    9.83    0.58
   6  -4   8    8.80    0.96
   5  -4  -8    3.77    0.58
   5  -4  -7   23.03    1.23
  -5   4   6  176.45    5.28
  -5   4   6  178.87    5.27
  -5   4   6  157.68    5.03
   5  -4  -6  179.54    5.08
   5  -4  -6  171.65    5.09
  -5   4   5   25.21    1.07
  -5   4   5   26.58    1.08
  -5   4   5   26.26    1.08
   5  -4  -5   25.85    1.19
   5  -4  -5   27.14    1.12
  -5   4   4   29.33    1.11
  -5   4   4   28.34    1.21
  -5   4   4   29.94    1.21
   5  -4  -4   29.30    1.23
   5  -4  -4   31.33    1.16
  -5   4   3  119.34    3.93
  -5   4   3  120.99    3.48
  -5   4   3  118.84    3.94
   5  -4  -3  125.76    3.52
   5  -4  -3  124.67    3.55
  -5   4   2    0.95    0.26
  -5   4   2    1.15    0.19
  -5   4   2    1.26    0.24
   5  -4  -2    0.99    0.22
   5  -4  -2    1.19    0.23
   5  -4  -2    1.29    0.25
  -5   4   1   54.70    1.69
  -5   4   1   49.50    1.94
  -5   4   1   53.26    1.97
   5  -4  -1   54.50    1.71
   5  -4  -1   55.81    1.98
   5  -4  -1   54.09    1.70
  -5   4   0  316.61    9.97
  -5   4   0  334.11    8.87
   5  -4   0  332.27    8.84
   5  -4   0  332.13    8.56
   5  -4   0  333.54   10.01
  -5   4  -1   11.61    0.69
  -5   4  -1   11.36    0.60
   5  -4   1   11.12    0.69
   5  -4   1   11.36    0.53
   5  -4   1   11.65    0.61
  -5   4  -2    0.41    0.18
  -5   4  -2    0.04    0.16
   5  -4   2    0.59    0.23
   5  -4   2    0.30    0.12
   5  -4   2    0.50    0.22
   5  -4   2    0.20    0.10
  -5   4  -3  184.86    5.27
  -5   4  -3  189.76    5.77
   5  -4   3  183.82    5.25
   5  -4   3  184.63    5.78
   5  -4   3  164.92    5.71
   5  -4   3  185.30    4.86
  -5   4  -4   55.01    1.96
   5  -4   4   53.24    2.01
   5  -4   4   52.11    1.93
   5  -4   4   54.89    1.65
   5  -4   4   48.03    1.94
  -5   4  -5    0.08    0.24
   5  -4   5    0.23    0.21
   5  -4   5    0.72    0.24
  -5   4  -6  132.81    4.35
   5  -4   6  136.79    4.42
   5  -4   6  136.88    4.35
  -5   4  -7   13.79    0.96
   5  -4   7   13.48    0.73
   5  -4   7   12.09    0.91
  -5   4  -8   -0.15    0.18
   5  -4   8    0.16    0.12
   5  -4   8    0.02    0.19
   4  -4  -8   11.06    0.82
  -4   4   7   45.24    1.83
   4  -4  -7   46.81    1.87
  -4   4   6    0.45    0.25
  -4   4   6    0.60    0.11
   4  -4  -6    0.20    0.17
   4  -4  -6    0.39    0.22
  -4   4   5   89.87    2.88
  -4   4   5   89.45    2.89
  -4   4   5   90.61    2.86
   4  -4  -5   89.00    2.84
   4  -4  -5   90.10    2.75
  -4   4   4  286.33    8.67
  -4   4   4  291.50    7.93
  -4   4   4  285.21    8.66
   4  -4  -4  290.86    7.76
   4  -4  -4  285.33    7.73
  -4   4   3    8.97    0.51
  -4   4   3    9.28    0.56
  -4   4   3    9.05    0.54
   4  -4  -3    9.89    0.49
   4  -4  -3    9.55    0.57
  -4   4   2   28.79    1.05
  -4   4   2   27.70    1.17
  -4   4   2   29.36    1.19
   4  -4  -2   28.16    1.16
   4  -4  -2   31.31    1.00
   4  -4  -2   29.02    1.08
  -4   4   1   62.49    1.93
  -4   4   1   63.95    2.18
  -4   4   1   58.41    2.16
   4  -4  -1   63.12    1.84
   4  -4  -1   62.03    1.88
   4  -4  -1   62.01    2.17
  -4   4   0   32.97    1.30
  -4   4   0   32.57    1.14
   4  -4   0   32.41    1.30
   4  -4   0   32.35    1.08
   4  -4   0   30.72    1.08
  -4   4  -1   60.65    2.11
  -4   4  -1   58.86    1.88
   4  -4   1   58.84    1.76
   4  -4   1   58.57    2.10
   4  -4   1   59.34    1.85
  -4   4  -2  493.50   14.66
  -4   4  -2  500.82   13.20
   4  -4   2  497.12   13.07
   4  -4   2  502.06   12.58
   4  -4   2  503.83   14.67
   4  -4   2  456.25   14.62
  -4   4  -3   72.92    2.52
  -4   4  -3   76.93    2.40
   4  -4   3   73.85    2.55
   4  -4   3   76.24    2.39
   4  -4   3   68.17    2.51
   4  -4   3   72.36    2.15
  -4   4  -4    0.43    0.25
   4  -4   4    0.73    0.23
   4  -4   4    0.39    0.16
   4  -4   4    0.97    0.19
   4  -4   4    0.74    0.23
  -4   4  -5   79.61    2.73
   4  -4   5   82.38    2.76
   4  -4   5   75.73    2.71
   4  -4   5   83.05    2.46
   4  -4   5   80.12    2.74
  -4   4  -6   18.32    1.06
   4  -4   6   18.60    1.06
   4  -4   6   17.64    0.88
  -4   4  -7    4.32    0.64
   4  -4   7    4.03    0.35
   4  -4   7    5.53    0.72
  -4   4  -8   72.19    2.84
   4  -4   8   75.50    2.92
  -3   4   8   57.74    2.31
   3  -4  -8   58.01    2.21
  -3   4   7    0.12    0.23
   3  -4  -7    0.10    0.21
  -3   4   6    3.35    0.47
   3  -4  -6    2.26    0.38
   3  -4  -6    2.49    0.34
  -3   4   5   93.54    3.00
  -3   4   5   93.61    2.94
  -3   4   5   94.57    2.95
   3  -4  -5   89.73    2.87
   3  -4  -5   93.91    2.78
  -3   4   4    0.95    0.19
  -3   4   4    0.75    0.21
  -3   4   4    0.76    0.16
   3  -4  -4    1.13    0.20
   3  -4  -4    1.41    0.29
  -3   4   3   58.27    1.97
  -3   4   3   53.74    1.94
  -3   4   3   57.44    1.88
   3  -4  -3   58.56    1.68
   3  -4  -3   57.53    1.83
  -3   4   2  476.86   13.07
  -3   4   2  493.30   14.52
  -3   4   2  497.10   14.53
   3  -4  -2  488.75   12.60
   3  -4  -2  500.67   12.75
   3  -4  -2  487.06   14.50
  -3   4   1   27.33    1.12
  -3   4   1   29.44    1.04
  -3   4   1   27.50    1.14
   3  -4  -1   28.75    1.01
   3  -4  -1   28.96    1.14
   3  -4  -1   27.60    0.86
  -3   4   0   58.02    1.84
   3  -4   0   59.10    1.76
   3  -4   0   59.48    1.72
   3  -4   0   59.68    2.06
  -3   4  -1  335.16    9.74
  -3   4  -1  313.78    8.72
   3  -4   1  320.47    8.36
   3  -4   1  325.18    8.60
   3  -4   1  330.38    9.73
   3  -4   1  315.36    9.71
  -3   4  -2   14.71    0.72
  -3   4  -2   15.32    0.75
   3  -4   2   14.63    0.73
   3  -4   2   14.38    0.63
   3  -4   2   15.58    0.71
   3  -4   2   14.66    0.76
  -3   4  -3   21.32    0.95
  -3   4  -3   20.46    0.90
   3  -4   3   19.70    0.81
   3  -4   3   18.57    0.89
   3  -4   3   18.59    0.88
   3  -4   3   20.27    0.93
  -3   4  -4  325.14    8.87
   3  -4   4  331.15    9.65
   3  -4   4  314.70    9.64
   3  -4   4  343.26    8.45
   3  -4   4  284.57    8.76
  -3   4  -5   65.83    2.34
   3  -4   5   62.75    2.28
   3  -4   5   67.25    2.31
   3  -4   5   69.02    2.16
   3  -4   5   68.51    2.39
  -3   4  -6    1.63    0.36
   3  -4   6    1.76    0.41
   3  -4   6    1.13    0.21
   3  -4   6    1.58    0.25
  -3   4  -7   78.07    2.90
   3  -4   7   79.33    2.59
   3  -4   7   83.38    3.00
   3  -4   7   81.97    2.61
  -3   4  -8    6.70    0.78
   3  -4   8    6.95    0.83
  -2   4   8    3.14    0.54
   2  -4  -8    2.41    0.42
  -2   4   7   48.54    1.98
   2  -4  -7   43.60    1.75
  -2   4   6  242.55    6.94
   2  -4  -6  233.06    6.57
   2  -4  -6  232.79    6.51
  -2   4   5    2.57    0.41
  -2   4   5    2.35    0.22
  -2   4   5    2.85    0.25
   2  -4  -5    2.24    0.28
   2  -4  -5    2.20    0.34
  -2   4   4   11.39    0.59
  -2   4   4   11.16    0.57
  -2   4   4   11.22    0.69
   2  -4  -4   12.05    0.52
   2  -4  -4   12.53    0.65
  -2   4   3  159.99    5.12
  -2   4   3  167.12    4.79
  -2   4   3  173.66    5.16
   2  -4  -3  164.67    4.43
   2  -4  -3  167.95    4.56
  -2   4   2   24.76    1.03
  -2   4   2   24.34    0.98
  -2   4   2   24.24    1.00
   2  -4  -2   23.53    0.91
   2  -4  -2   26.08    1.00
  -2   4   1    3.32    0.37
  -2   4   1    4.46    0.37
  -2   4   1    4.37    0.34
  -2   4   1    4.11    0.16
   2  -4  -1    4.10    0.37
   2  -4  -1    4.30    0.35
  -2   4   0  426.10   11.58
  -2   4   0  447.26   12.91
   2  -4   0  428.81   12.88
   2  -4   0  424.10   11.10
   2  -4   0  442.95   11.31
  -2   4  -1   67.73    2.31
  -2   4  -1   68.86    2.10
   2  -4   1   66.37    2.29
   2  -4   1   65.53    1.99
   2  -4   1   70.14    2.31
   2  -4   1   66.93    1.98
  -2   4  -2    0.63    0.21
  -2   4  -2    0.54    0.19
   2  -4   2    0.64    0.20
   2  -4   2    0.61    0.21
   2  -4   2    0.53    0.17
   2  -4   2    0.53    0.16
  -2   4  -3  582.95   17.15
  -2   4  -3  594.32   15.51
   2  -4   3  581.60   15.38
   2  -4   3  555.44   17.13
   2  -4   3  583.99   17.13
   2  -4   3  581.01   14.86
  -2   4  -4   22.06    1.02
   2  -4   4   23.00    0.94
   2  -4   4   19.19    0.91
   2  -4   4   21.31    1.01
   2  -4   4   21.91    0.95
  -2   4  -5    4.50    0.52
   2  -4   5    4.70    0.39
   2  -4   5    4.88    0.37
   2  -4   5    5.81    0.61
  -2   4  -6  117.96    3.88
   2  -4   6  124.50    3.87
   2  -4   6  121.76    3.87
   2  -4   6  124.71    3.97
  -2   4  -7    7.65    0.79
   2  -4   7    8.17    0.86
   2  -4   7    7.73    0.42
   2  -4   7    8.10    0.40
  -2   4  -8    0.30    0.20
   2  -4   8   -0.05    0.24
  -1   4   8   18.68    1.26
  -1   4   7   13.91    0.98
   1  -4  -7   15.09    0.83
  -1   4   6   11.40    0.82
  -1   4   6   10.50    0.47
  -1   4   6   10.33    0.45
   1  -4  -6   11.75    0.69
  -1   4   5    2.35    0.41
  -1   4   5    1.69    0.22
  -1   4   5    1.59    0.22
  -1   4   5    1.76    0.25
   1  -4  -5    1.74    0.30
  -1   4   4  259.21    7.04
  -1   4   4  263.08    8.00
  -1   4   4  269.08    7.99
  -1   4   4  268.86    7.51
   1  -4  -4  266.07    7.05
  -1   4   3  111.91    3.38
  -1   4   3  106.21    2.97
  -1   4   3  115.01    3.56
  -1   4   3  109.26    3.52
   1  -4  -3  111.62    3.13
  -1   4   2   14.02    0.70
  -1   4   2   12.70    0.69
  -1   4   2   13.41    0.66
   1  -4  -2   14.26    0.62
   1  -4  -2   13.42    0.66
  -1   4   1  300.28    7.72
  -1   4   1  301.59    8.97
  -1   4   1  307.72    9.00
  -1   4   1  300.55    8.11
  -1   4   1  260.34    7.70
   1  -4  -1  309.96    7.74
   1  -4  -1  306.85    8.96
  -1   4   0   64.25    2.00
  -1   4   0   64.85    2.22
   1  -4   0   64.23    2.19
   1  -4   0   64.28    1.80
   1  -4   0   62.29    1.88
  -1   4  -1  110.41    3.56
  -1   4  -1  112.82    3.21
   1  -4   1  111.25    3.09
   1  -4   1  104.70    3.53
   1  -4   1  111.48    3.54
   1  -4   1  110.16    3.07
  -1   4  -2  590.78   15.39
  -1   4  -2  574.56   17.12
   1  -4   2  578.34   15.23
   1  -4   2  561.15   17.10
   1  -4   2  573.94   14.80
   1  -4   2  594.40   17.11
  -1   4  -3   51.14    1.72
  -1   4  -3   49.68    1.80
   1  -4   3   49.35    1.65
   1  -4   3   50.04    1.80
   1  -4   3   50.06    1.72
   1  -4   3   48.09    1.80
  -1   4  -4   26.29    1.13
   1  -4   4   27.90    1.18
   1  -4   4   24.76    1.08
   1  -4   4   25.56    1.10
   1  -4   4   26.99    1.10
  -1   4  -5   47.05    1.80
   1  -4   5   49.33    1.74
   1  -4   5   49.15    1.87
   1  -4   5   46.11    1.72
  -1   4  -6   18.33    1.03
   1  -4   6   19.64    1.11
   1  -4   6   20.35    0.85
   1  -4   6   18.36    0.83
  -1   4  -7    4.00    0.55
   1  -4   7    4.31    0.27
   1  -4   7    3.64    0.58
  -1   4  -8   51.47    2.12
   1  -4   8   47.98    2.19
   0   4   8   73.73    2.97
   0   4   7    4.04    0.62
   0   4   6   19.31    0.81
   0   4   6   18.71    1.13
   0   4   6   18.15    0.77
   0  -4  -6   18.45    0.88
   0   4   5   77.28    2.65
   0   4   5   80.09    2.42
   0   4   5   82.83    2.84
   0   4   5   80.90    2.70
   0  -4  -5   82.95    2.47
   0   4   4    0.76    0.27
   0   4   4    0.64    0.19
   0   4   4    0.81    0.14
   0   4   4    0.76    0.19
   0  -4  -4    0.71    0.18
   0   4   3   71.56    2.02
   0   4   3   71.16    2.45
   0   4   3   73.68    2.41
   0   4   3   71.81    2.49
   0  -4  -3   73.69    2.14
   0   4   2  487.96   12.88
   0   4   2  477.98   14.25
   0   4   2  451.21   12.38
   0   4   2  447.95   14.19
   0  -4  -2  510.83   12.25
   0  -4  -2  494.82   14.20
   0   4   1   59.33    2.11
   0   4   1   59.59    1.93
   0   4   1   59.37    2.07
   0   4   1   58.47    1.67
   0  -4  -1   57.97    2.05
   0  -4  -1   59.68    1.76
   0   4   0   35.35    1.08
   0   4   0   32.15    1.20
   0   4   0   34.59    1.37
   0  -4   0   33.05    1.31
   0  -4   0   32.29    1.11
   0   4  -1   63.28    2.21
   0   4  -1   62.04    1.90
   0   4  -1   63.40    1.98
   0  -4   1   64.98    2.19
   0  -4   1   60.66    1.89
   0  -4   1   57.43    2.16
   0   4  -2   29.69    1.11
   0   4  -2   30.27    1.24
   0  -4   2   28.09    1.19
   0  -4   2   25.38    1.05
   0  -4   2   30.43    1.21
   0  -4   2   29.66    1.10
   0   4  -3    8.71    0.54
   0   4  -3    9.27    0.57
   0  -4   3    9.98    0.60
   0  -4   3    8.82    0.56
   0  -4   3    9.27    0.57
   0  -4   3   10.06    0.62
   0   4  -4  283.59    7.80
   0  -4   4  282.30    8.52
   0  -4   4  286.90    7.59
   0  -4   4  288.62    7.85
   0  -4   4  263.69    8.52
   0   4  -5   90.29    2.92
   0  -4   5   90.69    3.00
   0  -4   5   89.97    3.03
   0  -4   5   91.43    3.03
   0   4  -6    0.59    0.24
   0  -4   6    0.37    0.25
   0  -4   6    0.43    0.12
   0  -4   6    0.25    0.15
   0   4  -7   47.00    1.90
   0  -4   7   46.44    1.60
   0  -4   7   47.40    1.60
   0  -4   7   46.34    2.02
   0   4  -8   10.81    0.79
   0   4  -8   12.24    1.05
   1   4   8    1.88    0.50
   1   4   7   48.39    1.65
   1   4   7   49.73    2.18
   1   4   7   47.88    1.62
   1   4   6   94.41    2.97
   1   4   6   81.70    2.90
   1   4   6   87.92    3.17
   1   4   5   39.05    1.55
   1   4   5   40.79    1.61
   1   4   5   41.75    1.42
   1   4   5   40.18    1.75
  -1  -4  -5   42.64    1.42
   1   4   4    5.07    0.33
   1   4   4    5.49    0.48
   1   4   4    4.91    0.41
   1   4   4    5.30    0.62
  -1  -4  -4    5.32    0.38
   1   4   3  106.80    3.48
   1   4   3  104.82    3.30
   1   4   3  104.08    2.91
   1   4   3   97.03    3.41
  -1  -4  -3  105.69    2.91
  -1  -4  -3  103.36    3.40
   1   4   2   41.16    1.28
   1   4   2   36.99    1.57
   1   4   2   42.56    1.66
   1   4   2   43.50    1.57
  -1  -4  -2   42.64    1.61
  -1  -4  -2   42.76    1.33
   1   4   1   56.14    1.88
   1   4   1   53.61    1.69
   1   4   1   56.89    2.08
  -1  -4  -1   56.93    1.70
  -1  -4  -1   57.03    2.03
   1   4   0  550.94   16.42
   1   4   0  549.59   14.68
   1   4   0  548.53   14.44
  -1  -4   0  550.89   16.36
  -1  -4   0  555.21   14.07
   1   4  -1   94.11    2.81
   1   4  -1   92.38    2.77
   1   4  -1   93.97    3.20
  -1  -4   1   94.85    3.15
  -1  -4   1   94.78    2.73
   1   4  -2  124.66    4.11
   1   4  -2  128.83    3.65
   1   4  -2  129.42    3.67
  -1  -4   2  121.80    3.57
  -1  -4   2  129.69    4.08
  -1  -4   2  118.13    4.08
   1   4  -3  209.36    5.88
   1   4  -3  206.76    6.49
   1   4  -3  215.30    5.83
  -1  -4   3  198.04    6.47
  -1  -4   3  207.91    6.45
  -1  -4   3  207.04    5.71
   1   4  -4    2.60    0.44
   1   4  -4    3.19    0.39
  -1  -4   4    2.30    0.35
  -1  -4   4    3.49    0.47
  -1  -4   4    2.70    0.37
   1   4  -5    0.00    0.26
   1   4  -5    0.01    0.21
  -1  -4   5    0.33    0.17
  -1  -4   5    0.22    0.09
   1   4  -6   83.80    2.78
   1   4  -6   82.35    2.97
  -1  -4   6   82.85    2.80
   1   4  -7   14.39    1.06
   1   4  -7   14.43    0.88
  -1  -4   7   14.98    0.70
   1   4  -8   -0.32    0.23
   2   4   8    1.60    0.44
   2   4   7   27.48    1.16
   2   4   7   26.42    1.53
   2   4   6    0.49    0.26
   2   4   6    0.49    0.20
   2   4   5   42.51    1.50
   2   4   5   43.53    1.87
   2   4   5   43.48    1.76
   2   4   4  260.71    7.29
   2   4   4  247.85    6.79
   2   4   4  260.31    7.83
   2   4   4  221.97    7.70
  -2  -4  -4  259.48    6.58
   2   4   3   17.24    0.90
   2   4   3   16.82    0.72
   2   4   3   18.49    0.98
   2   4   3   17.70    0.97
  -2  -4  -3   17.93    0.88
  -2  -4  -3   17.46    0.70
   2   4   2   44.06    1.84
   2   4   2   48.96    1.57
   2   4   2   49.42    1.78
   2   4   2   48.36    1.94
  -2  -4  -2   49.49    1.51
  -2  -4  -2   50.55    1.88
   2   4   1   86.20    3.10
   2   4   1   90.85    2.79
   2   4   1   86.85    2.64
  -2  -4  -1   91.15    3.07
  -2  -4  -1   88.65    2.53
   2   4   0    0.33    0.20
   2   4   0    0.17    0.20
   2   4   0    0.26    0.16
  -2  -4   0    0.10    0.14
  -2  -4   0    0.23    0.18
   2   4  -1    0.16    0.16
   2   4  -1    0.39    0.23
   2   4  -1    0.39    0.19
  -2  -4   1    0.20    0.19
  -2  -4   1    0.05    0.19
   2   4  -2  230.40    6.37
   2   4  -2  236.66    7.18
   2   4  -2  228.19    6.31
  -2  -4   2  196.11    7.08
  -2  -4   2  235.56    6.21
  -2  -4   2  241.11    7.14
   2   4  -3   98.51    2.93
   2   4  -3   96.30    3.33
   2   4  -3  101.46    3.09
  -2  -4   3   86.80    3.30
  -2  -4   3   98.71    2.98
  -2  -4   3   99.72    3.32
   2   4  -4    0.73    0.23
   2   4  -4    0.63    0.28
  -2  -4   4    0.62    0.24
  -2  -4   4    0.83    0.17
   2   4  -5  101.60    3.42
   2   4  -5  104.77    3.23
  -2  -4   5  103.83    3.50
   2   4  -6   19.99    1.00
   2   4  -6   20.89    1.20
  -2  -4   6   21.81    1.02
   2   4  -7    0.48    0.35
  -2  -4   7    0.05    0.11
   2   4  -8   89.08    3.39
   3   4   8   61.96    2.16
   3   4   7    1.09    0.40
   3   4   7    1.40    0.28
   3   4   6    8.52    0.94
   3   4   6    7.42    0.62
   3   4   5   93.56    3.25
   3   4   5   89.38    3.25
   3   4   5   86.92    2.79
   3   4   4   -0.05    0.21
   3   4   4    0.06    0.20
   3   4   4   -0.07    0.09
   3   4   3   21.28    0.89
   3   4   3   20.39    1.08
   3   4   3   20.13    1.13
  -3  -4  -3   21.04    0.78
   3   4   2  382.45    9.98
   3   4   2  314.91   11.23
   3   4   2  381.75   10.24
   3   4   2  379.18   11.39
  -3  -4  -2  385.52   11.30
  -3  -4  -2  374.58    9.52
   3   4   1    6.91    0.54
   3   4   1    7.00    0.50
   3   4   1    7.06    0.64
  -3  -4  -1    6.98    0.41
  -3  -4  -1    6.37    0.58
   3   4   0    0.50    0.25
   3   4   0    0.88    0.24
   3   4   0    0.92    0.26
  -3  -4   0    0.62    0.19
  -3  -4   0    0.69    0.29
   3   4  -1  143.99    4.24
   3   4  -1  145.06    4.19
   3   4  -1  146.27    4.87
  -3  -4   1  144.29    4.09
  -3  -4   1  146.60    4.79
   3   4  -2   14.90    0.92
   3   4  -2   15.72    0.83
   3   4  -2   15.28    0.73
  -3  -4   2   16.11    0.81
  -3  -4   2   12.84    0.81
  -3  -4   2   16.21    0.93
   3   4  -3   12.00    0.78
   3   4  -3   12.30    0.65
  -3  -4   3   11.82    0.76
  -3  -4   3   13.18    0.82
   3   4  -4  307.23    8.90
   3   4  -4  315.88    8.68
  -3  -4   4  326.42    9.78
   3   4  -5   13.09    0.72
   3   4  -5   14.08    0.93
  -3  -4   5   14.47    0.88
   3   4  -6    0.24    0.63
  -3  -4   6    0.15    0.17
   3   4  -7   26.22    1.48
  -3  -4   7   26.47    1.20
   3   4  -8    0.02    0.19
  -3  -4   8    0.10    0.10
   4   4   7   27.24    1.34
   4   4   7   27.25    1.61
   4   4   6   79.88    3.10
   4   4   6   77.32    2.97
   4   4   5    8.24    0.55
   4   4   5    7.92    0.72
   4   4   5    9.01    0.93
   4   4   4    3.33    0.41
   4   4   4    2.59    0.49
   4   4   4    2.95    0.54
   4   4   3   73.20    2.42
   4   4   3   75.32    2.65
   4   4   3   75.47    2.89
  -4  -4  -3   72.19    2.14
   4   4   2    2.77    0.40
   4   4   2    2.54    0.48
   4   4   2    3.21    0.49
  -4  -4  -2    2.98    0.44
  -4  -4  -2    3.09    0.30
   4   4   1   31.25    1.31
   4   4   1   32.24    1.57
   4   4   1   30.63    1.31
  -4  -4  -1   32.54    1.14
  -4  -4  -1   31.75    1.49
   4   4   0  223.37    7.09
   4   4   0  217.64    6.15
   4   4   0  216.51    6.19
  -4  -4   0  216.92    5.88
  -4  -4   0  214.51    6.97
   4   4  -1   41.83    1.48
   4   4  -1   39.55    1.82
   4   4  -1   40.14    1.59
  -4  -4   1   42.24    1.80
  -4  -4   1   40.68    1.48
   4   4  -2    0.81    0.20
   4   4  -2    0.40    0.20
   4   4  -2    0.46    0.26
  -4  -4   2    0.46    0.25
  -4  -4   2    0.27    0.24
   4   4  -3  143.38    4.39
   4   4  -3  146.09    4.11
  -4  -4   3  135.56    4.76
   4   4  -4   34.45    1.57
  -4  -4   4   34.65    1.61
   4   4  -5    7.64    0.80
  -4  -4   5    8.23    0.70
   4   4  -6   92.95    3.40
  -4  -4   6   94.09    3.35
   4   4  -7    5.20    0.75
  -4  -4   7    5.02    0.49
   5   4   7   33.97    1.66
   5   4   7   35.19    1.91
   5   4   6    6.11    0.85
   5   4   6    6.55    0.78
   5   4   5   25.43    1.44
   5   4   5   23.15    1.37
   5   4   4   59.36    2.60
   5   4   4   62.87    2.22
   5   4   4   64.80    2.49
   5   4   3   37.63    1.84
   5   4   3   38.65    1.70
   5   4   3   36.75    1.53
   5   4   2    1.42    0.31
   5   4   2    0.90    0.29
   5   4   2    0.25    0.25
  -5  -4  -2    1.17    0.18
   5   4   1  169.37    4.98
   5   4   1  159.20    4.93
   5   4   1  168.25    5.69
  -5  -4  -1  166.22    5.58
  -5  -4  -1  166.65    4.55
   5   4   0   10.68    0.87
   5   4   0    9.69    0.72
   5   4   0    9.78    0.67
  -5  -4   0   10.39    0.83
  -5  -4   0   11.40    0.62
   5   4  -1   27.45    1.14
   5   4  -1   30.49    1.53
   5   4  -1   26.41    1.28
  -5  -4   1   28.36    1.18
  -5  -4   1   27.58    1.45
   5   4  -2  148.07    4.64
   5   4  -2  150.23    4.36
  -5  -4   2  155.72    5.18
   5   4  -3   33.20    1.52
  -5  -4   3   31.27    1.58
   5   4  -4    7.16    0.81
  -5  -4   4    7.46    0.72
   5   4  -5   55.06    2.34
  -5  -4   5   60.56    2.42
   5   4  -6    3.27    0.60
  -5  -4   6    3.81    0.55
   5   4  -7    1.39    0.39
  -5  -4   7    1.26    0.30
   6   4   6    2.75    0.55
   6   4   6    3.16    0.56
   6   4   5   53.82    2.39
   6   4   5   55.47    2.49
   6   4   4    0.08    0.27
   6   4   4    0.40    0.19
   6   4   4    0.02    0.31
   6   4   3    9.40    0.72
   6   4   3   10.04    0.89
   6   4   3    9.68    0.79
   6   4   2  119.54    4.51
   6   4   2  124.96    3.97
   6   4   2  124.35    3.97
   6   4   1   34.34    1.49
   6   4   1   35.17    1.57
   6   4   1   34.76    1.82
  -6  -4  -1   37.05    1.30
   6   4   0    5.14    0.55
   6   4   0    4.11    0.64
   6   4   0    4.89    0.62
  -6  -4   0    5.40    0.72
   6   4  -1  142.81    4.22
   6   4  -1  146.93    4.51
  -6  -4   1  138.53    4.98
   6   4  -2    0.76    0.31
  -6  -4   2    0.78    0.38
   6   4  -3   14.50    1.00
  -6  -4   3   16.63    1.13
   6   4  -4  112.54    3.86
  -6  -4   4  112.17    4.11
   6   4  -5   15.64    1.10
  -6  -4   5   16.30    1.08
   6   4  -6    0.09    0.18
  -6  -4   6    0.26    0.27
   7   4   6   39.55    2.04
   7   4   5    3.75    0.66
   7   4   5    3.83    0.66
   7   4   4    0.82    0.35
   7   4   4    0.76    0.33
   7   4   4    1.06    0.27
   7   4   3   37.00    1.97
   7   4   3   35.81    1.68
   7   4   3   35.26    1.71
   7   4   2    8.06    0.99
   7   4   2    7.95    0.68
   7   4   2    7.78    0.85
   7   4   1   17.75    1.30
   7   4   1   21.10    1.19
   7   4   1   20.72    1.07
   7   4   0  126.73    4.14
   7   4   0  126.03    3.90
  -7  -4   0  124.46    4.59
   7   4  -1   18.10    1.11
  -7  -4   1   18.45    1.24
   7   4  -2    7.28    0.85
  -7  -4   2    8.23    0.79
   7   4  -3   54.67    2.32
  -7  -4   3   55.00    2.46
   7   4  -4    3.72    0.62
  -7  -4   4    3.98    0.65
   7   4  -5    4.56    0.71
  -7  -4   5    3.68    0.59
   7   4  -6   24.46    1.49
  -7  -4   6   23.01    1.36
   8   4   5    8.05    0.95
   8   4   5    6.51    0.91
   8   4   4   83.83    3.20
   8   4   4   81.38    3.05
   8   4   4   82.22    3.52
   8   4   3   13.94    1.18
   8   4   3   13.84    0.98
   8   4   3   13.88    1.02
   8   4   2    7.13    1.00
   8   4   2    9.92    0.77
   8   4   2   10.61    0.88
   8   4   1   76.90    2.91
   8   4   1   75.97    2.71
   8   4   0    0.37    0.27
   8   4  -1   20.76    1.31
  -8  -4   1   20.24    1.34
   8   4  -2   46.33    2.08
  -8  -4   2   41.84    2.15
   8   4  -3   11.71    0.99
  -8  -4   3   11.30    1.01
   8   4  -4    0.05    0.22
  -8  -4   4   -0.06    0.19
   8   4  -5   27.77    1.64
  -8  -4   5   28.02    1.60
   9   4   4   -0.10    0.20
   9   4   3   10.49    0.88
   9   4   3   12.00    0.94
   9   4   3   11.18    1.06
   9   4   2   32.59    1.71
   9   4   2   34.41    1.62
   9   4   2   32.77    1.96
   9   4   1   12.10    0.99
   9   4   0    2.10    0.51
   9   4  -1   34.60    1.79
   9   4  -2    1.88    0.48
  -9  -4   2    1.05    0.36
   9   4  -3    4.08    0.70
  -9  -4   3    3.36    0.62
   9   4  -4   43.97    2.22
  -9  -4   4   45.10    2.27
  10   4   2    1.11    0.37
  10   4   1   16.25    1.20
  10   4   0   36.88    1.92
  10   4  -1    3.20    0.66
  10   4  -2    1.03    0.37
 -14   5   2   38.41    2.13
  14  -5  -2   41.25    2.02
  14  -5  -1    2.03    0.46
  14  -5   0    0.07    0.21
  14  -5   1   27.61    1.61
  14  -5   2    1.03    0.34
 -13   5   4    2.49    0.54
  13  -5  -4    1.96    0.48
  13  -5  -4    2.75    0.50
 -13   5   3   20.33    1.44
  13  -5  -3   22.03    1.22
  13  -5  -3   19.30    1.29
 -13   5   2   -0.02    0.28
  13  -5  -2   -0.03    0.17
  13  -5  -2   -0.39    0.19
 -13   5   1    1.69    0.42
  13  -5  -1    2.70    0.53
  13  -5   0   48.01    2.19
  13  -5   1   33.30    1.74
  13  -5   2    1.14    0.35
 -13   5  -3   31.92    1.58
  13  -5   3   28.50    1.85
  13  -5   3   33.25    1.76
 -13   5  -4    1.89    0.39
  13  -5   4    2.20    0.54
  13  -5   4    2.82    0.59
 -12   5   5   14.75    1.08
  12  -5  -5   15.72    1.11
  12  -5  -5   15.09    1.04
 -12   5   4   65.39    2.85
  12  -5  -4   66.61    2.67
  12  -5  -4   62.26    2.47
 -12   5   3    8.20    0.98
  12  -5  -3    7.58    0.78
  12  -5  -3    7.62    0.87
 -12   5   2    5.56    0.81
  12  -5  -2    6.88    0.84
  12  -5  -2    5.76    0.64
 -12   5   1   45.60    2.26
  12  -5  -1   48.31    2.10
  12  -5  -1   45.63    1.77
  12  -5   0    3.56    0.61
  12  -5   1    6.43    0.80
 -12   5  -2   72.11    2.56
  12  -5   2   74.11    2.87
  12  -5   2   72.03    3.17
 -12   5  -3   12.05    0.88
  12  -5   3   13.40    1.03
  12  -5   3   13.01    1.11
 -12   5  -4    5.45    0.78
  12  -5   4    6.13    0.90
  12  -5   4    4.04    0.69
 -12   5  -5   24.47    1.45
  12  -5   5   24.04    1.55
  12  -5   5   26.65    1.58
 -11   5   6    0.78    0.27
  11  -5  -6    0.58    0.28
  11  -5  -6    0.98    0.21
 -11   5   5   12.38    0.92
  11  -5  -5   10.67    0.88
  11  -5  -5   12.07    0.93
 -11   5   4    0.07    0.25
  11  -5  -4    0.77    0.31
  11  -5  -4    0.27    0.25
 -11   5   3    5.91    0.78
  11  -5  -3    6.75    0.78
  11  -5  -3    5.57    0.65
 -11   5   2   99.11    3.77
  11  -5  -2   96.94    3.37
  11  -5  -2   94.54    3.12
 -11   5   1   23.52    1.42
  11  -5  -1   23.53    1.28
  11  -5  -1   22.92    1.10
 -11   5   0    0.48    0.32
  11  -5   0    0.54    0.31
  11  -5   0    0.80    0.23
 -11   5  -1   95.39    3.07
  11  -5   1   94.46    3.36
  11  -5   1   98.68    3.81
 -11   5  -2    8.97    0.70
  11  -5   2    9.51    0.90
  11  -5   2    8.42    0.89
 -11   5  -3    9.74    0.76
  11  -5   3    9.55    1.08
  11  -5   3   10.30    0.88
 -11   5  -4   79.18    2.86
  11  -5   4   76.97    3.25
  11  -5   4   73.70    2.96
 -11   5  -5    6.68    0.81
  11  -5   5    6.74    0.91
  11  -5   5    8.51    1.00
 -11   5  -6    1.18    0.33
  11  -5   6    0.60    0.29
  11  -5   6    0.83    0.31
 -10   5   6   37.57    1.75
  10  -5  -6   36.68    1.73
  10  -5  -6   38.45    1.79
 -10   5   5   11.43    0.87
  10  -5  -5   10.98    0.87
  10  -5  -5   11.07    0.86
 -10   5   4    8.49    0.79
  10  -5  -4    9.19    0.75
  10  -5  -4    8.69    0.73
 -10   5   3  138.47    4.74
  10  -5  -3  129.25    4.05
  10  -5  -3  128.22    4.22
 -10   5   2    1.49    0.42
  10  -5  -2    1.68    0.42
  10  -5  -2    1.29    0.33
 -10   5   1   49.84    2.25
  10  -5  -1   51.76    1.84
  10  -5  -1   50.76    2.03
 -10   5   0   91.73    3.51
 -10   5   0   90.79    2.83
  10  -5   0   91.05    3.13
  10  -5   0   93.74    3.55
  10  -5   0   90.79    2.81
 -10   5  -1   17.99    1.15
 -10   5  -1   15.95    0.84
  10  -5   1   17.36    1.18
  10  -5   1   15.57    0.76
  10  -5   1   15.59    1.01
 -10   5  -2   -0.08    0.22
  10  -5   2    0.19    0.24
  10  -5   2    0.58    0.33
 -10   5  -3   48.19    1.91
  10  -5   3   48.02    2.24
  10  -5   3   47.14    2.03
 -10   5  -4    7.44    0.78
  10  -5   4    6.32    0.83
  10  -5   4    8.26    0.88
 -10   5  -5    8.41    0.89
  10  -5   5    7.74    0.90
  10  -5   5    7.46    0.90
 -10   5  -6   63.58    2.66
  10  -5   6   66.59    2.77
  10  -5   6   66.95    2.82
  -9   5   7   33.64    1.46
   9  -5  -7   31.61    1.65
  -9   5   6    5.72    0.65
   9  -5  -6    7.24    0.62
   9  -5  -6    5.65    0.72
  -9   5   5   23.61    1.29
   9  -5  -5   24.01    1.27
   9  -5  -5   25.36    1.27
  -9   5   4   66.51    2.58
   9  -5  -4   61.93    2.31
   9  -5  -4   61.78    2.33
  -9   5   3   38.69    1.78
   9  -5  -3   37.68    1.62
   9  -5  -3   37.70    1.56
  -9   5   2    0.84    0.33
   9  -5  -2    0.99    0.32
   9  -5  -2    0.41    0.23
  -9   5   1  155.00    4.58
  -9   5   1  166.05    5.52
   9  -5  -1  159.98    4.87
   9  -5  -1  163.83    5.54
   9  -5  -1  168.57    4.64
  -9   5   0    9.54    0.58
  -9   5   0   11.31    0.86
   9  -5   0   10.12    0.60
   9  -5   0   10.78    0.75
   9  -5   0   10.51    0.85
  -9   5  -1   28.43    1.19
  -9   5  -1   29.35    1.50
   9  -5   1   29.61    1.54
   9  -5   1   27.85    1.09
   9  -5   1   28.06    1.33
  -9   5  -2  146.79    4.38
   9  -5   2  142.67    4.49
   9  -5   2  147.27    5.06
   9  -5   2  142.33    4.01
  -9   5  -3   32.48    1.43
   9  -5   3   32.39    1.53
   9  -5   3   31.51    1.65
  -9   5  -4    8.18    0.80
   9  -5   4    6.44    0.75
   9  -5   4    7.26    0.84
  -9   5  -5   60.25    2.38
   9  -5   5   57.43    2.51
   9  -5   5   59.14    2.41
  -9   5  -6    4.87    0.69
   9  -5   6    4.14    0.63
   9  -5   6    3.13    0.56
  -9   5  -7    1.22    0.39
   9  -5   7    1.22    0.36
   9  -5   7    0.78    0.27
  -8   5   7   11.07    0.66
   8  -5  -7   10.64    0.83
  -8   5   6    3.63    0.47
   8  -5  -6    4.09    0.61
  -8   5   5   69.51    2.66
   8  -5  -5   76.97    2.56
   8  -5  -5   68.31    2.53
  -8   5   4    1.56    0.36
   8  -5  -4    1.02    0.33
   8  -5  -4    1.98    0.38
  -8   5   3   81.45    3.07
   8  -5  -3   85.35    2.77
   8  -5  -3   84.75    2.73
  -8   5   2  139.96    4.12
  -8   5   2  149.59    4.94
   8  -5  -2  154.21    4.28
   8  -5  -2  145.52    4.38
  -8   5   1   19.12    0.83
  -8   5   1   19.91    1.15
   8  -5  -1   19.88    1.00
   8  -5  -1   20.94    0.93
   8  -5  -1   21.28    1.15
  -8   5   0    8.64    0.53
  -8   5   0    9.06    0.73
   8  -5   0    8.28    0.53
   8  -5   0    8.76    0.64
   8  -5   0    8.86    0.74
  -8   5  -1  112.16    3.41
  -8   5  -1  109.83    3.94
   8  -5   1  113.12    3.21
   8  -5   1  112.28    3.51
   8  -5   1  114.78    3.99
  -8   5  -2    9.63    0.66
  -8   5  -2    9.45    0.73
   8  -5   2    9.90    0.82
   8  -5   2    9.35    0.51
   8  -5   2   10.13    0.72
  -8   5  -3    4.68    0.57
   8  -5   3    4.62    0.63
   8  -5   3    4.21    0.57
   8  -5   3    4.50    0.32
  -8   5  -4   92.00    3.15
   8  -5   4   91.20    3.46
   8  -5   4   96.83    3.23
  -8   5  -5   48.32    2.00
   8  -5   5   46.27    2.05
   8  -5   5   46.50    2.01
  -8   5  -6    1.02    0.38
   8  -5   6    1.08    0.32
   8  -5   6    1.12    0.33
  -8   5  -7   68.82    2.82
   8  -5   7   72.09    2.77
   8  -5   7   71.98    2.90
   7  -5  -8    2.21    0.38
  -7   5   7   20.76    0.90
   7  -5  -7   20.33    1.21
  -7   5   6   75.00    2.61
   7  -5  -6   71.90    2.64
  -7   5   5    1.34    0.30
   7  -5  -5    1.40    0.31
   7  -5  -5    1.50    0.36
  -7   5   4   20.11    0.91
  -7   5   4   25.23    1.20
   7  -5  -4   25.40    1.17
   7  -5  -4   26.11    1.12
  -7   5   3  117.77    3.50
  -7   5   3  124.44    4.17
   7  -5  -3  130.57    3.72
   7  -5  -3  121.22    3.67
  -7   5   2    8.81    0.71
  -7   5   2    9.27    0.49
  -7   5   2    6.92    0.55
   7  -5  -2    9.32    0.60
   7  -5  -2    9.83    0.66
   7  -5  -2    8.67    0.59
  -7   5   1   15.26    0.70
  -7   5   1   16.05    0.93
   7  -5  -1   15.28    0.91
   7  -5  -1   14.63    0.77
   7  -5  -1   14.72    0.75
  -7   5   0  176.21    5.75
  -7   5   0  177.98    5.01
   7  -5   0  175.64    4.86
   7  -5   0  175.06    5.07
   7  -5   0  181.19    5.77
  -7   5  -1  120.34    3.96
  -7   5  -1  109.35    3.42
   7  -5   1  121.46    3.28
   7  -5   1  109.46    3.93
   7  -5   1  112.85    3.48
  -7   5  -2    0.10    0.16
  -7   5  -2    0.21    0.21
   7  -5   2    0.64    0.25
   7  -5   2    0.74    0.28
   7  -5   2    0.79    0.16
  -7   5  -3  276.31    7.86
   7  -5   3  269.69    7.29
   7  -5   3  281.62    7.87
   7  -5   3  286.26    8.77
  -7   5  -4    4.73    0.58
   7  -5   4    4.22    0.56
   7  -5   4    3.53    0.52
   7  -5   4    3.97    0.30
  -7   5  -5   66.23    2.45
   7  -5   5   63.32    2.53
   7  -5   5   64.34    2.45
  -7   5  -6   86.93    3.19
   7  -5   6   89.21    3.25
   7  -5   6   91.06    3.22
  -7   5  -7   11.10    0.91
   7  -5   7   10.32    0.74
   7  -5   7   10.12    0.88
  -7   5  -8    4.90    0.78
   7  -5   8    4.18    0.50
   6  -5  -8    5.21    0.67
   6  -5  -7   33.56    1.58
  -6   5   6    6.21    0.45
   6  -5  -6    5.95    0.68
  -6   5   5    8.48    0.59
  -6   5   5    8.53    0.53
   6  -5  -5    7.86    0.65
   6  -5  -5   10.11    0.62
  -6   5   4  166.62    5.75
  -6   5   4  185.87    5.77
  -6   5   4  184.19    5.14
   6  -5  -4  190.91    5.18
   6  -5  -4  180.82    5.18
  -6   5   3   29.86    1.10
  -6   5   3   26.94    1.27
  -6   5   3   31.25    1.34
   6  -5  -3   29.35    1.22
   6  -5  -3   30.30    1.15
  -6   5   2    0.77    0.27
  -6   5   2    0.64    0.17
  -6   5   2    0.89    0.19
   6  -5  -2    0.91    0.22
   6  -5  -2    0.98    0.27
   6  -5  -2    0.92    0.25
  -6   5   1  412.47   11.09
  -6   5   1  411.80   12.48
   6  -5  -1  415.13   10.75
   6  -5  -1  411.43   11.00
   6  -5  -1  411.98   12.48
  -6   5   0    2.28    0.39
  -6   5   0    2.62    0.34
   6  -5   0    2.14    0.31
   6  -5   0    2.84    0.42
   6  -5   0    2.52    0.31
  -6   5  -1   12.02    0.76
  -6   5  -1   12.62    0.67
   6  -5   1   11.74    0.59
   6  -5   1   12.14    0.79
   6  -5   1   12.13    0.66
  -6   5  -2  280.47    8.57
  -6   5  -2  272.87    7.68
   6  -5   2  274.83    7.26
   6  -5   2  267.47    8.57
   6  -5   2  284.64    7.67
  -6   5  -3   38.16    1.56
  -6   5  -3   37.49    1.48
   6  -5   3   29.49    1.45
   6  -5   3   34.87    1.45
   6  -5   3   37.63    1.59
   6  -5   3   38.76    1.26
  -6   5  -4    0.28    0.29
   6  -5   4    0.49    0.15
   6  -5   4    0.57    0.26
   6  -5   4    0.37    0.23
  -6   5  -5  152.79    4.68
   6  -5   5  151.33    4.66
   6  -5   5  150.15    4.94
   6  -5   5  142.86    4.15
  -6   5  -6    1.50    0.37
   6  -5   6    1.40    0.38
   6  -5   6    1.48    0.32
  -6   5  -7    1.84    0.44
   6  -5   7    1.88    0.43
   6  -5   7    1.27    0.29
  -6   5  -8   43.91    2.07
   6  -5   8   43.86    2.09
   6  -5   8   44.19    1.71
   5  -5  -8   60.92    2.38
   5  -5  -7    4.44    0.61
  -5   5   6    4.70    0.36
  -5   5   6    4.62    0.52
  -5   5   6    5.35    0.39
   5  -5  -6    5.55    0.62
  -5   5   5   79.37    2.63
  -5   5   5   83.28    2.75
  -5   5   5   80.32    2.74
   5  -5  -5   82.04    2.52
   5  -5  -5   78.78    2.65
  -5   5   4    1.36    0.26
  -5   5   4    1.44    0.25
  -5   5   4    1.20    0.24
   5  -5  -4    1.37    0.23
   5  -5  -4    1.30    0.30
  -5   5   3   10.52    0.66
  -5   5   3   10.90    0.58
  -5   5   3    9.80    0.62
   5  -5  -3   10.89    0.65
   5  -5  -3   10.48    0.53
   5  -5  -3   10.71    0.61
  -5   5   2  372.44   10.07
  -5   5   2  348.65   11.24
  -5   5   2  371.16   11.25
   5  -5  -2  386.00    9.88
   5  -5  -2  379.29   11.26
   5  -5  -2  378.73    9.78
  -5   5   1  117.17    3.77
  -5   5   1  105.84    3.72
  -5   5   1  113.47    3.32
   5  -5  -1  111.90    3.23
   5  -5  -1  116.19    3.76
   5  -5  -1  112.94    3.20
  -5   5   0   16.63    0.77
  -5   5   0   16.51    0.89
   5  -5   0   16.49    0.71
   5  -5   0   17.02    0.73
   5  -5   0   16.53    0.89
  -5   5  -1  382.30   10.75
  -5   5  -1  403.34   12.05
   5  -5   1  401.33   12.04
   5  -5   1  406.66   10.31
   5  -5   1  398.53   10.64
  -5   5  -2    9.63    0.64
  -5   5  -2    8.76    0.58
   5  -5   2    7.60    0.53
   5  -5   2    8.30    0.56
   5  -5   2    8.92    0.64
   5  -5   2    9.01    0.49
  -5   5  -3   20.72    0.98
  -5   5  -3   19.30    0.96
   5  -5   3   18.94    0.80
   5  -5   3   19.15    1.00
   5  -5   3   18.77    0.94
   5  -5   3   15.96    0.90
  -5   5  -4  232.22    6.73
   5  -5   4  238.09    6.69
   5  -5   4  200.18    7.23
   5  -5   4  249.47    6.29
   5  -5   4  246.65    7.33
  -5   5  -5   27.75    1.34
   5  -5   5   27.72    1.11
   5  -5   5   27.73    1.28
   5  -5   5   27.12    1.32
  -5   5  -6    6.93    0.76
   5  -5   6    6.52    0.75
   5  -5   6    6.14    0.53
  -5   5  -7   43.08    1.94
   5  -5   7   43.42    1.96
   5  -5   7   42.55    1.69
  -5   5  -8    0.47    0.28
   5  -5   8    0.73    0.34
   5  -5   8    0.37    0.14
   4  -5  -8    0.15    0.18
  -4   5   7   14.48    0.91
   4  -5  -7   14.11    0.91
  -4   5   6   81.18    2.85
  -4   5   6   82.85    2.70
  -4   5   6   85.98    2.70
   4  -5  -6   85.84    2.81
  -4   5   5    0.35    0.16
  -4   5   5    0.43    0.13
  -4   5   5    0.41    0.17
   4  -5  -5    0.13    0.18
   4  -5  -5    0.03    0.10
  -4   5   4    2.95    0.36
  -4   5   4    3.08    0.40
  -4   5   4    2.75    0.36
   4  -5  -4    3.19    0.42
   4  -5  -4    2.93    0.29
  -4   5   3  217.19    6.03
  -4   5   3  216.94    6.63
  -4   5   3  203.90    6.61
   4  -5  -3  219.26    5.87
   4  -5  -3  214.38    5.73
  -4   5   2  122.94    3.61
  -4   5   2  118.47    3.97
  -4   5   2  120.86    3.99
   4  -5  -2  129.35    3.36
   4  -5  -2  122.79    3.50
   4  -5  -2  122.37    3.97
  -4   5   1   87.40    3.06
  -4   5   1   90.40    3.09
  -4   5   1   91.91    2.77
   4  -5  -1   92.39    2.67
   4  -5  -1   93.11    2.55
   4  -5  -1   92.34    3.07
  -4   5   0  558.55   16.48
  -4   5   0  548.74   14.76
   4  -5   0  553.21   16.46
   4  -5   0  547.06   14.48
   4  -5   0  562.19   14.19
  -4   5  -1   53.98    1.82
  -4   5  -1   54.56    2.03
   4  -5   1   56.96    1.76
   4  -5   1   54.47    2.03
   4  -5   1   55.39    1.73
  -4   5  -2   43.96    1.57
  -4   5  -2   45.86    1.71
   4  -5   2   42.26    1.42
   4  -5   2   37.39    1.62
   4  -5   2   43.75    1.52
   4  -5   2   44.37    1.70
  -4   5  -3  107.80    3.52
  -4   5  -3  103.24    3.25
   4  -5   3  104.65    3.21
   4  -5   3  105.79    3.02
   4  -5   3   96.97    3.46
   4  -5   3  107.78    3.52
  -4   5  -4    5.78    0.60
   4  -5   4    4.85    0.55
   4  -5   4    4.40    0.40
   4  -5   4    5.64    0.43
   4  -5   4    5.62    0.49
  -4   5  -5   41.04    1.72
   4  -5   5   40.45    1.50
   4  -5   5   41.74    1.66
   4  -5   5   41.74    1.72
  -4   5  -6   90.66    3.19
   4  -5   6   92.21    3.14
   4  -5   6   93.63    3.22
  -4   5  -7   48.57    2.08
   4  -5   7   48.68    1.79
   4  -5   7   45.56    2.06
  -4   5  -8    0.96    0.38
   4  -5   8    1.31    0.21
   4  -5   8    1.50    0.39
  -3   5   8   -0.16    0.17
   3  -5  -8    0.46    0.20
  -3   5   7   36.32    1.66
   3  -5  -7   35.65    1.54
  -3   5   6   10.33    0.51
  -3   5   6   10.30    0.50
  -3   5   6   10.39    0.76
   3  -5  -6   10.34    0.71
  -3   5   5   57.94    2.03
  -3   5   5   58.91    2.14
  -3   5   5   57.11    2.01
   3  -5  -5   58.82    2.03
  -3   5   4  242.81    7.45
  -3   5   4  246.03    7.46
  -3   5   4  247.08    6.94
   3  -5  -4  245.13    6.50
   3  -5  -4  239.92    6.63
  -3   5   3   11.14    0.63
  -3   5   3   11.34    0.66
  -3   5   3   11.88    0.68
   3  -5  -3   11.41    0.42
   3  -5  -3   11.36    0.63
  -3   5   2    6.93    0.49
  -3   5   2    7.09    0.54
  -3   5   2    7.82    0.51
   3  -5  -2    8.02    0.52
   3  -5  -2    7.01    0.50
  -3   5   1  307.96    9.62
  -3   5   1  323.37    8.69
  -3   5   1  306.63    9.62
   3  -5  -1  325.26    9.62
   3  -5  -1  317.18    8.30
   3  -5  -1  328.99    8.34
  -3   5   0   50.42    1.67
  -3   5   0   48.86    1.83
   3  -5   0   49.94    1.82
   3  -5   0   48.08    1.56
   3  -5   0   48.85    1.47
  -3   5  -1  150.48    4.69
  -3   5  -1  143.81    4.21
   3  -5   1  150.70    4.03
   3  -5   1  141.45    4.65
   3  -5   1  145.29    4.07
  -3   5  -2  326.23    9.00
  -3   5  -2  323.99    9.96
   3  -5   2  339.47    8.88
   3  -5   2  326.80    8.60
   3  -5   2  327.51    9.95
  -3   5  -3   25.47    1.11
  -3   5  -3   25.29    1.10
   3  -5   3   23.74    0.98
   3  -5   3   26.16    1.09
   3  -5   3   26.13    1.13
   3  -5   3   20.69    1.05
  -3   5  -4    0.47    0.23
   3  -5   4    0.02    0.17
   3  -5   4    0.30    0.17
   3  -5   4    0.31    0.15
   3  -5   4    0.11    0.20
  -3   5  -5   94.81    3.17
   3  -5   5   87.72    3.19
   3  -5   5   98.32    3.19
   3  -5   5  100.33    2.98
   3  -5   5   98.74    3.24
  -3   5  -6    8.39    0.81
   3  -5   6    7.67    0.54
   3  -5   6    8.52    0.85
  -3   5  -7    4.29    0.63
   3  -5   7    3.80    0.59
   3  -5   7    3.58    0.38
  -3   5  -8   49.37    2.17
   3  -5   8   49.86    2.23
   3  -5   8   50.13    1.63
  -2   5   8   43.19    2.01
  -2   5   7   20.95    1.22
   2  -5  -7   18.24    0.99
  -2   5   6    1.57    0.23
  -2   5   6    2.16    0.43
  -2   5   6    1.77    0.23
   2  -5  -6    1.58    0.32
  -2   5   5   98.88    3.15
  -2   5   5   93.96    3.19
  -2   5   5   95.31    3.12
   2  -5  -5   94.17    2.94
  -2   5   4   28.75    1.27
  -2   5   4   27.52    1.15
  -2   5   4   27.28    1.17
   2  -5  -4   28.09    1.13
   2  -5  -4   27.83    0.89
  -2   5   3  109.45    3.68
  -2   5   3  113.29    3.72
  -2   5   3  112.37    3.48
   2  -5  -3  120.82    3.31
  -2   5   2  551.03   14.52
  -2   5   2  508.25   16.03
  -2   5   2  576.68   16.10
   2  -5  -2  528.64   16.02
   2  -5  -2  539.36   13.88
  -2   5   1   61.18    2.03
  -2   5   1   59.37    2.17
  -2   5   1   62.06    2.22
   2  -5  -1   64.37    2.20
   2  -5  -1   62.94    1.91
  -2   5   0   81.40    2.80
  -2   5   0   85.09    2.55
   2  -5   0   81.39    2.77
   2  -5   0   78.18    2.38
   2  -5   0   82.97    2.30
  -2   5  -1  204.87    6.41
  -2   5  -1  205.92    5.77
   2  -5   1  203.45    5.51
   2  -5   1  207.51    6.38
   2  -5   1  206.41    5.59
  -2   5  -2    8.59    0.59
  -2   5  -2    8.08    0.58
   2  -5   2    8.70    0.54
   2  -5   2    8.62    0.52
   2  -5   2    8.22    0.55
   2  -5   2    8.97    0.60
  -2   5  -3   36.41    1.43
  -2   5  -3   37.52    1.51
   2  -5   3   39.65    1.38
   2  -5   3   35.97    1.49
   2  -5   3   37.88    1.50
   2  -5   3   37.08    1.43
  -2   5  -4  224.59    6.28
   2  -5   4  218.23    6.00
   2  -5   4  217.68    6.25
   2  -5   4  208.15    6.78
   2  -5   4  222.91    6.78
  -2   5  -5   34.37    1.48
   2  -5   5   34.96    1.41
   2  -5   5   32.65    1.38
   2  -5   5   36.55    1.55
   2  -5   5   35.44    1.41
  -2   5  -6    0.05    0.18
   2  -5   6    0.43    0.30
   2  -5   6   -0.20    0.12
  -2   5  -7   57.74    2.34
   2  -5   7   64.27    2.48
   2  -5   7   59.55    2.08
  -2   5  -8    2.63    0.46
   2  -5   8    2.46    0.49
  -1   5   8    0.05    0.23
  -1   5   7   14.80    1.04
   1  -5  -7   13.09    0.78
  -1   5   6  135.46    4.27
  -1   5   6  137.50    4.31
  -1   5   6  136.04    4.43
   1  -5  -6  136.88    4.01
  -1   5   5    0.16    0.11
  -1   5   5    0.12    0.15
  -1   5   5    0.45    0.26
   1  -5  -5    0.43    0.18
  -1   5   4   53.08    1.95
  -1   5   4   54.53    2.00
  -1   5   4   48.86    1.89
   1  -5  -4   54.16    1.77
  -1   5   3  188.86    5.87
  -1   5   3  177.50    5.82
  -1   5   3  190.95    5.46
   1  -5  -3  185.29    5.79
   1  -5  -3  190.89    5.09
  -1   5   2    0.63    0.23
  -1   5   2    0.56    0.17
  -1   5   2    0.04    0.15
   1  -5  -2    0.43    0.18
   1  -5  -2    0.35    0.16
  -1   5   1   11.17    0.40
  -1   5   1   10.39    0.61
  -1   5   1   12.44    0.66
  -1   5   1   10.65    0.69
   1  -5  -1   11.70    0.67
   1  -5  -1   12.52    0.61
  -1   5   0  321.57   10.00
  -1   5   0  323.97    8.98
  -1   5   0  333.74    8.67
   1  -5   0  339.68    9.98
   1  -5   0  326.41    8.59
  -1   5  -1   54.83    1.85
  -1   5  -1   54.39    2.05
   1  -5   1   54.91    2.01
   1  -5   1   55.44    1.71
   1  -5   1   54.83    1.75
  -1   5  -2    1.57    0.33
  -1   5  -2    0.74    0.22
   1  -5   2    1.19    0.24
   1  -5   2    1.48    0.31
   1  -5   2    1.28    0.26
   1  -5   2    0.90    0.20
  -1   5  -3  123.32    4.02
  -1   5  -3  127.51    3.68
   1  -5   3  123.52    3.65
   1  -5   3  113.93    3.98
   1  -5   3  123.93    4.00
   1  -5   3  119.15    3.54
  -1   5  -4   29.81    1.28
   1  -5   4   30.32    1.30
   1  -5   4   31.61    1.26
   1  -5   4   29.10    1.27
   1  -5   4   29.59    1.29
  -1   5  -5   27.19    1.26
   1  -5   5   28.05    1.25
   1  -5   5   25.75    1.19
   1  -5   5   28.71    1.34
  -1   5  -6  179.88    5.44
   1  -5   6  177.09    5.51
   1  -5   6  183.42    5.66
  -1   5  -7   25.77    1.33
   1  -5   7   25.32    1.06
   1  -5   7   23.85    1.38
  -1   5  -8    3.77    0.61
   1  -5   8    3.53    0.63
   0   5   8    0.59    0.26
   0   5   7   42.39    2.03
   0   5   7   43.34    1.53
   0   5   6    6.36    0.49
   0   5   6    5.88    0.73
   0  -5  -6    6.68    0.49
   0   5   5   28.36    1.38
   0   5   5   24.04    1.14
   0   5   5   28.98    1.24
   0  -5  -5   28.83    1.13
   0   5   4  224.30    6.37
   0   5   4  254.28    7.03
   0   5   4  245.81    7.47
   0   5   4  227.60    7.40
   0  -5  -4  251.20    6.46
   0   5   3   18.39    0.96
   0   5   3   19.07    0.93
   0   5   3   18.25    0.61
   0   5   3   19.01    0.97
   0  -5  -3   18.11    0.80
   0  -5  -3   19.35    0.90
   0   5   2   10.39    0.66
   0   5   2    9.39    0.67
   0   5   2    8.80    0.58
   0   5   2    8.74    0.35
   0  -5  -2    8.82    0.51
   0  -5  -2    8.99    0.59
   0   5   1  402.36   10.34
   0   5   1  389.14   11.94
   0   5   1  400.73   10.74
   0  -5  -1  391.85   10.21
   0  -5  -1  387.31   11.87
   0   5   0   16.11    0.83
   0   5   0   17.03    0.92
   0   5   0   15.85    0.66
   0  -5   0   17.25    0.88
   0  -5   0   17.13    0.75
   0   5  -1  115.60    3.86
   0   5  -1  112.42    3.31
   0   5  -1  118.41    3.45
   0  -5   1  114.81    3.81
   0  -5   1  115.90    3.31
   0   5  -2  357.63   11.26
   0   5  -2  386.10   10.02
   0   5  -2  387.10   10.12
   0  -5   2  383.64    9.77
   0  -5   2  334.98   11.22
   0  -5   2  379.99   11.24
   0   5  -3   10.49    0.66
   0   5  -3   10.29    0.65
   0  -5   3   10.77    0.64
   0  -5   3    8.52    0.62
   0  -5   3   11.54    0.70
   0  -5   3   10.27    0.65
   0   5  -4    1.69    0.35
   0  -5   4    1.72    0.32
   0  -5   4    1.23    0.32
   0  -5   4    1.85    0.35
   0  -5   4    1.20    0.24
   0   5  -5   82.31    2.77
   0  -5   5   83.78    2.87
   0  -5   5   81.08    2.87
   0  -5   5   83.96    2.77
   0   5  -6    5.00    0.58
   0  -5   6    4.59    0.45
   0  -5   6    5.47    0.68
   0   5  -7    5.28    0.77
   0   5  -7    4.80    0.61
   0  -5   7    3.98    0.37
   0   5  -8   66.21    2.76
   1   5   8   71.65    2.99
   1   5   7    1.82    0.47
   1   5   7    2.51    0.35
   1   5   6   14.27    0.82
   1   5   6   13.64    1.00
   1   5   5   56.46    2.24
   1   5   5   59.98    2.35
  -1  -5  -5   61.82    1.93
   1   5   4    0.04    0.20
   1   5   4    0.28    0.08
   1   5   4    0.25    0.23
  -1  -5  -4    0.22    0.13
   1   5   3   92.60    2.65
   1   5   3   95.91    3.31
   1   5   3   88.21    3.22
   1   5   3   94.78    3.11
  -1  -5  -3   99.55    2.75
   1   5   2  181.98    5.29
   1   5   2  186.78    5.84
   1   5   2  162.31    5.72
   1   5   2  175.97    4.89
  -1  -5  -2  189.54    4.91
  -1  -5  -2  187.38    5.77
   1   5   1   29.77    1.23
   1   5   1   29.64    1.37
   1   5   1   28.90    1.04
  -1  -5  -1   30.84    1.10
  -1  -5  -1   28.99    1.30
   1   5   0    4.69    0.49
   1   5   0    5.29    0.58
   1   5   0    4.57    0.35
  -1  -5   0    4.59    0.43
  -1  -5   0    4.25    0.49
   1   5  -1  135.66    3.98
   1   5  -1  133.99    3.89
   1   5  -1  134.00    4.50
  -1  -5   1  136.01    4.45
  -1  -5   1  136.85    3.83
   1   5  -2   60.39    1.95
   1   5  -2   60.23    2.22
   1   5  -2   58.41    1.95
  -1  -5   2   48.77    2.10
  -1  -5   2   56.19    1.90
  -1  -5   2   58.04    2.17
   1   5  -3   35.31    1.41
   1   5  -3   36.56    1.37
  -1  -5   3   34.45    1.38
  -1  -5   3   33.98    1.48
  -1  -5   3   32.58    1.47
   1   5  -4  263.29    7.36
   1   5  -4  252.35    7.42
  -1  -5   4  258.15    7.22
  -1  -5   4  272.52    8.17
   1   5  -5   36.67    1.64
   1   5  -5   36.38    1.51
  -1  -5   5   38.01    1.58
   1   5  -6    1.75    0.36
   1   5  -6    1.49    0.40
  -1  -5   6    1.69    0.32
   1   5  -7   44.01    2.05
  -1  -5   7   46.08    1.75
   1   5  -8    0.14    0.29
  -1  -5   8    0.49    0.14
   2   5   8    0.40    0.15
   2   5   7    8.23    0.61
   2   5   7    8.07    0.97
   2   5   6   83.38    3.12
   2   5   6   91.95    3.32
   2   5   5    0.60    0.31
   2   5   5    0.30    0.27
   2   5   4    8.53    0.74
   2   5   4    7.89    0.69
   2   5   4    8.22    0.45
  -2  -5  -4    8.47    0.49
   2   5   3  139.21    4.38
   2   5   3  136.47    3.94
   2   5   3  144.48    4.76
  -2  -5  -3  140.76    3.88
   2   5   2   34.74    1.66
   2   5   2   44.47    1.85
   2   5   2   45.26    1.72
   2   5   2   41.28    1.44
  -2  -5  -2   43.55    1.75
  -2  -5  -2   45.50    1.43
   2   5   1   12.37    0.64
   2   5   1   12.84    0.76
   2   5   1   13.21    0.86
  -2  -5  -1   12.54    0.62
  -2  -5  -1   11.76    0.78
   2   5   0  614.55   18.19
   2   5   0  610.26   16.23
   2   5   0  616.63   15.99
  -2  -5   0  576.20   18.09
  -2  -5   0  607.54   15.53
   2   5  -1    6.85    0.50
   2   5  -1    6.81    0.51
   2   5  -1    7.55    0.64
  -2  -5   1    6.96    0.62
  -2  -5   1    7.53    0.53
   2   5  -2   36.32    1.37
   2   5  -2   35.40    1.60
   2   5  -2   32.43    1.38
  -2  -5   2   37.42    1.41
  -2  -5   2   35.84    1.58
   2   5  -3   80.72    2.58
   2   5  -3   80.19    2.69
  -2  -5   3   79.13    2.91
  -2  -5   3   81.69    2.64
   2   5  -4    0.53    0.24
   2   5  -4    1.27    0.30
  -2  -5   4    0.54    0.25
  -2  -5   4    1.08    0.29
   2   5  -5    6.10    0.52
   2   5  -5    5.92    0.71
  -2  -5   5    5.76    0.56
   2   5  -6   90.92    3.28
  -2  -5   6   91.68    3.23
   2   5  -7   23.14    1.38
  -2  -5   7   21.36    1.07
   2   5  -8   10.06    1.06
  -2  -5   8    9.79    0.61
   3   5   7   28.31    1.38
   3   5   7   28.01    1.63
   3   5   6    0.60    0.32
   3   5   6    0.56    0.25
   3   5   5    8.21    0.90
   3   5   5    7.77    0.71
   3   5   4  179.69    5.62
   3   5   4  188.50    6.08
   3   5   4  176.91    5.12
   3   5   3    5.23    0.69
   3   5   3    5.70    0.41
   3   5   3    4.75    0.62
  -3  -5  -3    5.36    0.36
   3   5   2   21.90    1.11
   3   5   2   21.24    0.94
   3   5   2   19.41    1.17
  -3  -5  -2   20.67    0.85
   3   5   1  120.59    3.55
   3   5   1  113.58    4.14
   3   5   1  116.83    3.65
  -3  -5  -1  119.45    4.07
  -3  -5  -1  116.58    3.34
   3   5   0   12.58    0.71
   3   5   0   12.24    0.73
   3   5   0   11.68    0.88
  -3  -5   0   11.48    0.81
  -3  -5   0   12.01    0.66
   3   5  -1   13.31    0.91
   3   5  -1   12.80    0.73
   3   5  -1   12.59    0.75
  -3  -5   1   14.04    0.90
  -3  -5   1   12.46    0.71
   3   5  -2  296.37    8.43
   3   5  -2  310.55    9.82
   3   5  -2  311.61    8.39
  -3  -5   2  303.92    8.19
  -3  -5   2  293.40    9.44
   3   5  -3   16.22    0.95
   3   5  -3   16.91    0.83
  -3  -5   3   16.20    0.92
  -3  -5   3   15.95    0.99
   3   5  -4    0.17    0.21
   3   5  -4    0.57    0.22
  -3  -5   4    0.61    0.25
   3   5  -5   47.20    2.00
  -3  -5   5   44.95    1.94
   3   5  -6    8.97    0.93
  -3  -5   6    8.42    0.68
   3   5  -7    3.86    0.63
  -3  -5   7    5.16    0.48
   4   5   7    2.00    0.48
   4   5   7    2.88    0.45
   4   5   6    3.30    0.61
   4   5   6    2.36    0.46
   4   5   5   60.50    2.59
   4   5   5   68.76    2.74
   4   5   4    0.19    0.21
   4   5   4    0.20    0.09
   4   5   4    0.23    0.25
   4   5   3   68.16    2.55
   4   5   3   66.54    2.76
   4   5   3   66.74    2.27
   4   5   2  168.59    5.12
   4   5   2  177.06    5.33
   4   5   2  175.60    5.96
  -4  -5  -2  180.81    4.80
   4   5   1   25.01    1.40
   4   5   1   23.19    1.15
   4   5   1   25.58    1.17
  -4  -5  -1   24.23    1.29
  -4  -5  -1   23.30    0.98
   4   5   0    5.47    0.71
   4   5   0    6.44    0.54
   4   5   0    6.95    0.57
  -4  -5   0    6.43    0.50
  -4  -5   0    6.55    0.72
   4   5  -1   80.36    3.14
   4   5  -1   81.37    2.63
   4   5  -1   81.12    2.73
  -4  -5   1   81.81    3.08
  -4  -5   1   80.46    2.58
   4   5  -2    4.31    0.47
   4   5  -2    3.82    0.50
  -4  -5   2    3.74    0.56
  -4  -5   2    3.60    0.48
   4   5  -3   44.07    1.59
   4   5  -3   41.10    1.78
  -4  -5   3   43.69    1.93
  -4  -5   3   41.59    1.71
   4   5  -4   66.04    2.53
  -4  -5   4   66.39    2.66
   4   5  -5   15.23    1.04
  -4  -5   5   15.78    1.04
   4   5  -6    1.42    0.44
  -4  -5   6    1.04    0.32
   4   5  -7    7.50    0.91
  -4  -5   7    7.33    0.62
   5   5   6   34.86    1.83
   5   5   6   40.10    2.01
   5   5   5    9.67    0.87
   5   5   5   12.12    1.26
   5   5   4    8.64    0.93
   5   5   4    8.01    0.94
   5   5   3  135.44    4.30
   5   5   3  124.56    4.00
   5   5   3  127.70    4.70
   5   5   2    2.00    0.49
   5   5   2    1.27    0.36
   5   5   2    1.40    0.36
   5   5   1   51.06    2.35
   5   5   1   51.40    2.01
   5   5   1   52.50    2.01
  -5  -5  -1   52.71    1.75
   5   5   0   89.04    2.99
   5   5   0   91.84    3.09
   5   5   0   95.74    3.61
  -5  -5   0   89.39    2.82
  -5  -5   0   93.14    3.49
   5   5  -1   16.55    0.98
   5   5  -1   16.18    0.86
  -5  -5   1   15.88    0.87
  -5  -5   1   15.24    1.08
   5   5  -2    0.35    0.17
   5   5  -2   -0.08    0.24
  -5  -5   2    0.19    0.25
  -5  -5   2    0.63    0.28
   5   5  -3   49.70    2.05
  -5  -5   3   48.34    2.20
   5   5  -4    8.15    0.86
  -5  -5   4    7.11    0.84
   5   5  -5    7.23    0.87
  -5  -5   5    7.94    0.75
   5   5  -6   68.30    2.79
  -5  -5   6   65.41    2.70
   6   5   6    0.94    0.35
   6   5   6    0.87    0.28
   6   5   5   17.85    1.25
   6   5   5   17.64    1.22
   6   5   4   67.64    2.73
   6   5   4   68.09    2.98
   6   5   3    5.55    0.64
   6   5   3    6.20    0.76
   6   5   3    5.38    0.84
   6   5   2   30.85    1.48
   6   5   2   29.73    1.69
   6   5   2   27.34    1.39
   6   5   1   40.20    1.77
   6   5   1   43.49    2.12
   6   5   1   39.78    1.72
  -6  -5  -1   41.00    1.57
   6   5   0    1.29    0.40
   6   5   0    1.61    0.34
  -6  -5   0    1.40    0.28
  -6  -5   0    1.14    0.33
   6   5  -1    9.70    0.79
   6   5  -1    8.77    0.62
  -6  -5   1    8.92    0.84
   6   5  -2   79.51    2.97
  -6  -5   2   83.18    3.27
   6   5  -3   26.38    1.45
  -6  -5   3   27.51    1.55
   6   5  -4    0.51    0.26
  -6  -5   4    0.15    0.24
   6   5  -5   27.47    1.57
  -6  -5   5   30.62    1.61
   6   5  -6    2.51    0.53
  -6  -5   6    2.67    0.54
   7   5   5   17.82    1.30
   7   5   5   16.55    1.22
   7   5   4    1.82    0.50
   7   5   4    2.57    0.51
   7   5   3   15.00    0.98
   7   5   3   14.40    1.04
   7   5   3   13.70    1.15
   7   5   2   92.65    3.28
   7   5   2   94.04    3.31
   7   5   2   90.26    3.81
   7   5   1   13.38    0.89
   7   5   1   12.93    0.95
   7   5   1   13.98    1.12
   7   5   0    0.86    0.26
   7   5   0    0.62    0.42
   7   5  -1   29.07    1.56
  -7  -5   1   34.09    1.80
   7   5  -2    0.95    0.33
  -7  -5   2    0.54    0.32
   7   5  -3    5.42    0.78
  -7  -5   3    6.03    0.81
   7   5  -4   61.99    2.65
  -7  -5   4   64.92    2.82
   7   5  -5   13.81    1.09
  -7  -5   5   13.96    1.04
   8   5   4    2.62    0.63
   8   5   4    2.37    0.54
   8   5   3   34.69    1.76
   8   5   3   36.25    2.06
   8   5   3   35.04    1.73
   8   5   2    0.03    0.16
   8   5   2    0.82    0.30
   8   5   2    0.67    0.28
   8   5   1    1.51    0.43
   8   5   0   73.08    2.88
   8   5  -1   20.93    1.31
   8   5  -2    0.50    0.27
  -8  -5   2   -0.44    0.26
   8   5  -3   42.71    2.13
  -8  -5   3   46.50    2.30
   8   5  -4    0.03    0.30
  -8  -5   4    0.07    0.21
   9   5   2    9.39    1.00
   9   5   1   22.87    1.42
   9   5   0   -0.27    0.23
   9   5  -1    2.01    0.52
   9   5  -2   37.90    1.97
 -14   6   3    4.31    0.69
  14  -6  -3    3.70    0.58
  14  -6  -3    3.52    0.61
 -14   6   2    0.03    0.23
  14  -6  -2   -0.02    0.13
  14  -6  -2    0.31    0.24
  14  -6  -1   52.18    2.36
  14  -6   0    2.63    0.53
  14  -6   1   15.68    1.13
  14  -6   2   46.03    2.22
 -13   6   4    0.68    0.28
  13  -6  -4    0.81    0.32
  13  -6  -4    0.38    0.23
 -13   6   3   15.44    1.20
  13  -6  -3   15.23    1.08
  13  -6  -3   15.73    1.02
 -13   6   2   67.25    3.00
  13  -6  -2   63.84    2.42
  13  -6  -2   65.47    2.67
 -13   6   1    6.99    0.96
  13  -6  -1    8.23    0.63
  13  -6  -1    9.11    0.98
  13  -6   0    8.56    0.95
  13  -6   1   25.98    1.47
  13  -6   2    1.57    0.42
 -13   6  -3    9.78    0.75
  13  -6   3    8.30    0.98
  13  -6   3    7.84    1.06
 -13   6  -4   32.20    1.66
  13  -6   4   33.46    1.85
  13  -6   4   36.52    2.01
 -12   6   5   10.99    0.91
  12  -6  -5   10.56    0.84
  12  -6  -5   11.18    0.90
 -12   6   4    8.30    0.95
  12  -6  -4    8.62    0.89
  12  -6  -4    9.26    0.80
 -12   6   3   23.93    1.51
  12  -6  -3   24.45    1.35
  12  -6  -3   21.64    1.22
 -12   6   2    0.37    0.28
  12  -6  -2    0.52    0.23
  12  -6  -2    0.13    0.27
 -12   6   1   17.78    1.27
  12  -6  -1   18.31    0.98
  12  -6  -1   16.77    1.09
  12  -6   0  117.98    4.04
  12  -6   0  120.50    3.64
  12  -6   1   21.06    1.26
 -12   6  -2    3.65    0.49
  12  -6   2    3.49    0.62
  12  -6   2    2.88    0.55
 -12   6  -3   28.09    1.43
  12  -6   3   28.58    1.57
  12  -6   3   27.61    1.70
 -12   6  -4    3.13    0.56
  12  -6   4    3.38    0.59
  12  -6   4    3.77    0.72
 -12   6  -5    2.48    0.52
  12  -6   5    5.76    0.82
  12  -6   5    5.38    0.77
 -11   6   6    0.57    0.21
  11  -6  -6    1.31    0.35
 -11   6   5   18.04    1.17
  11  -6  -5   17.85    1.12
  11  -6  -5   19.89    1.18
 -11   6   4   72.20    2.94
  11  -6  -4   67.41    2.63
  11  -6  -4   68.77    2.58
 -11   6   3    4.55    0.70
  11  -6  -3    5.29    0.65
  11  -6  -3    5.06    0.67
 -11   6   2   31.70    1.69
  11  -6  -2   31.56    1.50
  11  -6  -2   28.16    1.34
 -11   6   1   42.19    2.03
  11  -6  -1   40.16    1.76
  11  -6  -1   38.70    1.58
 -11   6   0    0.44    0.34
  11  -6   0    0.91    0.35
  11  -6   0    0.70    0.24
 -11   6  -1    8.75    0.64
  11  -6   1   10.22    0.82
  11  -6   1    8.59    0.83
  11  -6   1    9.03    0.58
 -11   6  -2   80.25    2.74
  11  -6   2   75.80    2.88
  11  -6   2   77.85    3.24
 -11   6  -3   25.96    1.34
  11  -6   3   29.95    1.54
  11  -6   3   26.33    1.59
 -11   6  -4   -0.05    0.24
  11  -6   4    0.47    0.22
  11  -6   4   -0.04    0.23
 -11   6  -5   26.41    1.45
  11  -6   5   25.48    1.55
  11  -6   5   24.74    1.49
 -11   6  -6    2.67    0.54
  11  -6   6    1.99    0.47
  11  -6   6    2.17    0.45
 -10   6   6    2.52    0.46
  10  -6  -6    3.16    0.55
 -10   6   5   53.04    2.29
  10  -6  -5   52.75    2.11
  10  -6  -5   54.11    2.17
 -10   6   4    0.26    0.25
  10  -6  -4   -0.12    0.18
  10  -6  -4   -0.22    0.18
 -10   6   3    8.39    0.82
  10  -6  -3    9.56    0.74
  10  -6  -3    8.41    0.69
 -10   6   2  132.60    4.54
  10  -6  -2  123.36    3.83
  10  -6  -2  120.08    3.96
 -10   6   1   34.51    1.72
 -10   6   1   30.92    1.26
  10  -6  -1   35.44    1.52
  10  -6  -1   33.60    1.38
 -10   6   0    5.24    0.71
 -10   6   0    5.41    0.46
  10  -6   0    5.76    0.56
  10  -6   0    5.12    0.71
  10  -6   0    4.52    0.60
 -10   6  -1  140.94    4.90
 -10   6  -1  137.89    4.19
  10  -6   1  133.08    4.33
  10  -6   1  138.87    4.94
  10  -6   1  140.30    3.99
 -10   6  -2    0.46    0.28
  10  -6   2    0.73    0.17
  10  -6   2    0.28    0.29
  10  -6   2    0.29    0.31
 -10   6  -3   14.38    0.95
  10  -6   3   16.70    1.15
  10  -6   3   15.87    1.06
 -10   6  -4  113.09    3.81
  10  -6   4  111.22    4.23
  10  -6   4  114.13    3.90
 -10   6  -5   15.38    1.05
  10  -6   5   17.41    1.19
  10  -6   5   16.01    1.11
 -10   6  -6    0.43    0.28
  10  -6   6    0.20    0.19
  10  -6   6   -0.18    0.16
  -9   6   7   18.24    0.96
   9  -6  -7   16.53    1.12
  -9   6   6   90.65    3.32
   9  -6  -6   92.57    3.23
  -9   6   5    2.93    0.51
   9  -6  -5    3.00    0.50
   9  -6  -5    2.66    0.42
  -9   6   4    8.86    0.76
   9  -6  -4    8.15    0.64
   9  -6  -4    8.60    0.71
  -9   6   3   70.33    2.81
   9  -6  -3   69.59    2.47
   9  -6  -3   75.45    2.52
  -9   6   2   10.21    0.85
  -9   6   2    9.63    0.53
   9  -6  -2   11.53    0.75
   9  -6  -2   11.45    0.73
  -9   6   1   18.14    1.12
  -9   6   1   17.05    0.82
   9  -6  -1   17.16    0.94
   9  -6  -1   17.53    0.90
  -9   6   0  207.62    5.88
  -9   6   0  197.88    6.76
   9  -6   0  207.53    5.71
   9  -6   0  213.16    6.83
   9  -6   0  206.63    6.00
  -9   6  -1   39.86    1.56
  -9   6  -1   39.74    1.86
   9  -6   1   41.06    1.91
   9  -6   1   41.43    1.48
   9  -6   1   40.93    1.67
  -9   6  -2    0.33    0.23
   9  -6   2    0.13    0.20
   9  -6   2    0.22    0.13
   9  -6   2    0.56    0.30
  -9   6  -3   78.53    2.81
   9  -6   3   83.92    3.21
   9  -6   3   81.86    2.90
  -9   6  -4    0.11    0.24
   9  -6   4    0.13    0.17
   9  -6   4   -0.24    0.22
  -9   6  -5    0.75    0.36
   9  -6   5    0.90    0.36
   9  -6   5    0.61    0.30
  -9   6  -6   76.35    2.95
   9  -6   6   72.29    2.93
   9  -6   6   78.48    3.07
  -9   6  -7   11.50    0.96
   9  -6   7   11.98    0.90
   9  -6   7   12.72    1.04
  -8   6   7   18.19    0.92
   8  -6  -7   20.08    1.20
  -8   6   6    0.43    0.18
   8  -6  -6   -0.07    0.15
  -8   6   5    6.08    0.58
   8  -6  -5    4.12    0.59
   8  -6  -5    6.02    0.66
  -8   6   4  131.72    4.51
   8  -6  -4  127.23    4.02
   8  -6  -4  135.07    4.00
  -8   6   3   34.78    1.61
  -8   6   3   32.26    1.22
   8  -6  -3   36.79    1.41
   8  -6  -3   33.53    1.44
  -8   6   2   13.26    0.70
  -8   6   2   16.09    1.00
   8  -6  -2   14.19    0.85
   8  -6  -2   16.28    0.86
  -8   6   1  172.55    4.94
  -8   6   1  165.04    5.68
   8  -6  -1  176.70    4.88
   8  -6  -1  172.96    4.99
   8  -6  -1  173.42    5.72
  -8   6   0   15.39    0.78
  -8   6   0   15.46    0.98
   8  -6   0   14.37    0.97
   8  -6   0   13.68    0.74
   8  -6   0   14.28    0.82
  -8   6  -1   59.88    2.08
  -8   6  -1   59.40    2.42
   8  -6   1   62.21    2.46
   8  -6   1   62.19    2.15
   8  -6   1   58.39    1.95
  -8   6  -2  249.50    7.91
  -8   6  -2  240.88    7.03
   8  -6   2  246.10    6.62
   8  -6   2  250.20    7.06
   8  -6   2  246.74    7.93
  -8   6  -3   19.71    1.04
   8  -6   3   19.56    1.07
   8  -6   3   18.92    0.82
   8  -6   3   16.70    1.11
  -8   6  -4    6.76    0.71
   8  -6   4    6.69    0.73
   8  -6   4    6.55    0.76
  -8   6  -5   19.77    1.19
   8  -6   5   21.40    1.23
   8  -6   5   22.25    1.26
  -8   6  -6    1.20    0.39
   8  -6   6    1.89    0.43
   8  -6   6    1.17    0.34
  -8   6  -7    1.80    0.44
   8  -6   7    1.50    0.38
   8  -6   7    1.40    0.37
  -7   6   7    5.51    0.43
   7  -6  -7    5.94    0.73
  -7   6   6   10.67    0.69
   7  -6  -6   11.70    0.86
  -7   6   5  111.76    3.76
   7  -6  -5  106.78    3.51
  -7   6   4    1.30    0.21
  -7   6   4    0.61    0.24
   7  -6  -4    0.85    0.25
   7  -6  -4    0.82    0.27
  -7   6   3   42.93    1.80
  -7   6   3   39.94    1.48
   7  -6  -3   40.74    1.61
   7  -6  -3   43.41    1.52
  -7   6   2  231.42    6.72
  -7   6   2  238.91    7.63
   7  -6  -2  243.04    6.64
   7  -6  -2  249.96    7.65
   7  -6  -2  245.05    6.67
  -7   6   1   18.98    1.09
  -7   6   1   20.28    0.91
   7  -6  -1   20.08    0.93
   7  -6  -1   21.44    0.92
   7  -6  -1   20.22    1.10
  -7   6   0   36.34    1.65
  -7   6   0   35.75    1.39
   7  -6   0   36.93    1.64
   7  -6   0   38.65    1.38
   7  -6   0   36.51    1.38
  -7   6  -1  105.53    3.69
  -7   6  -1  105.64    3.25
   7  -6   1  103.12    3.07
   7  -6   1  107.48    3.71
   7  -6   1  102.95    3.23
  -7   6  -2    0.43    0.21
  -7   6  -2    0.40    0.20
   7  -6   2    0.17    0.13
   7  -6   2   -0.07    0.20
   7  -6   2    0.14    0.21
  -7   6  -3    7.02    0.61
   7  -6   3    7.90    0.50
   7  -6   3    8.60    0.65
   7  -6   3    7.79    0.69
  -7   6  -4  124.69    3.90
   7  -6   4  119.46    3.46
   7  -6   4  119.76    4.20
   7  -6   4  116.46    3.83
  -7   6  -5   64.41    2.51
   7  -6   5   69.32    2.63
   7  -6   5   65.03    2.51
  -7   6  -6    0.90    0.37
   7  -6   6    0.96    0.29
   7  -6   6    1.20    0.35
  -7   6  -7   34.99    1.79
   7  -6   7   35.51    1.61
   7  -6   7   35.67    1.78
   6  -6  -8    1.25    0.35
  -6   6   7   23.60    0.96
   6  -6  -7   23.76    1.29
  -6   6   6   91.12    3.03
   6  -6  -6   85.68    3.01
  -6   6   5   24.86    1.14
  -6   6   5   26.13    1.19
   6  -6  -5   25.08    1.23
  -6   6   4    9.95    0.62
  -6   6   4    9.78    0.70
   6  -6  -4   11.18    0.58
   6  -6  -4   10.52    0.72
  -6   6   3  137.91    3.97
  -6   6   3  133.74    4.44
  -6   6   3  120.34    4.38
   6  -6  -3  136.58    3.95
   6  -6  -3  139.11    3.81
  -6   6   2   15.72    0.76
  -6   6   2   14.52    0.88
  -6   6   2   12.70    0.79
   6  -6  -2   13.80    0.77
   6  -6  -2   15.45    0.68
   6  -6  -2   15.55    0.86
  -6   6   1   54.68    2.17
  -6   6   1   56.14    1.91
   6  -6  -1   57.23    1.89
   6  -6  -1   57.69    2.19
   6  -6  -1   56.37    1.80
  -6   6   0  342.73    9.36
  -6   6   0  349.63   10.52
   6  -6   0  331.49   10.48
   6  -6   0  344.06    9.19
   6  -6   0  341.29    9.00
  -6   6  -1  140.41    4.75
  -6   6  -1  141.69    4.24
   6  -6   1  149.48    4.80
   6  -6   1  147.08    4.18
   6  -6   1  140.42    4.02
  -6   6  -2   10.42    0.72
  -6   6  -2   10.74    0.68
   6  -6   2    9.07    0.55
   6  -6   2    8.78    0.61
   6  -6   2    9.78    0.74
  -6   6  -3  118.51    3.70
   6  -6   3  120.57    3.66
   6  -6   3  115.07    4.02
   6  -6   3  115.20    3.38
  -6   6  -4    6.79    0.70
   6  -6   4    5.64    0.65
   6  -6   4    5.72    0.44
   6  -6   4    6.53    0.69
  -6   6  -5    2.48    0.49
   6  -6   5    2.21    0.31
   6  -6   5    1.67    0.38
   6  -6   5    1.79    0.44
  -6   6  -6   69.70    2.71
   6  -6   6   73.47    2.73
   6  -6   6   70.02    2.66
  -6   6  -7   28.62    1.56
   6  -6   7   29.07    1.36
   6  -6   7   27.51    1.53
  -6   6  -8    2.16    0.48
   6  -6   8    1.96    0.32
   6  -6   8    2.24    0.49
   5  -6  -8    0.70    0.25
  -5   6   7   44.72    1.50
  -5   6   7   43.54    1.49
   5  -6  -7   45.76    1.91
  -5   6   6    2.24    0.37
  -5   6   6    2.25    0.31
   5  -6  -6    1.44    0.35
  -5   6   5   37.18    1.52
  -5   6   5   39.95    1.57
   5  -6  -5   35.28    1.54
  -5   6   4  233.12    7.81
  -5   6   4  256.85    7.17
  -5   6   4  262.50    7.86
   5  -6  -4  257.10    6.99
   5  -6  -4  256.07    6.81
  -5   6   3   32.28    1.44
  -5   6   3   34.85    1.37
  -5   6   3   37.27    1.51
   5  -6  -3   33.53    1.35
   5  -6  -3   35.66    1.14
  -5   6   2   59.94    1.99
  -5   6   2   58.59    2.19
  -5   6   2   53.63    2.14
   5  -6  -2   57.82    1.94
   5  -6  -2   58.09    1.72
   5  -6  -2   59.48    2.18
  -5   6   1  140.44    4.11
  -5   6   1  143.46    4.60
   5  -6  -1  136.42    3.85
   5  -6  -1  136.28    4.56
   5  -6  -1  140.36    3.96
  -5   6   0    4.92    0.54
  -5   6   0    4.62    0.48
   5  -6   0    4.60    0.45
   5  -6   0    5.06    0.56
   5  -6   0    4.85    0.37
  -5   6  -1   30.60    1.25
  -5   6  -1   30.22    1.37
   5  -6   1   30.22    1.15
   5  -6   1   31.01    1.16
   5  -6   1   31.24    1.39
  -5   6  -2  180.65    5.94
  -5   6  -2  180.15    5.36
   5  -6   2  189.22    5.28
   5  -6   2  188.86    5.96
   5  -6   2  187.75    5.09
  -5   6  -3   99.09    3.13
  -5   6  -3   98.34    3.35
   5  -6   3   98.98    3.06
   5  -6   3   99.16    2.88
   5  -6   3   94.33    3.35
   5  -6   3   86.51    3.29
  -5   6  -4    0.10    0.25
   5  -6   4    0.22    0.22
   5  -6   4    0.16    0.22
   5  -6   4    0.59    0.20
  -5   6  -5   59.28    2.32
   5  -6   5   60.84    2.32
   5  -6   5   63.05    2.09
   5  -6   5   61.12    2.34
  -5   6  -6   13.71    0.98
   5  -6   6   13.95    0.98
   5  -6   6   13.88    0.79
   5  -6   6   13.36    0.84
  -5   6  -7    2.46    0.53
   5  -6   7    2.72    0.41
   5  -6   7    2.10    0.45
  -5   6  -8   72.20    2.98
   5  -6   8   77.11    3.06
   5  -6   8   77.33    2.65
   4  -6  -8   86.58    3.06
  -4   6   7    0.07    0.38
   4  -6  -7   -0.41    0.16
  -4   6   6   19.88    1.11
  -4   6   6   19.71    0.91
   4  -6  -6   19.33    1.05
  -4   6   5   91.74    3.33
  -4   6   5  104.09    3.38
  -4   6   5  103.16    3.31
   4  -6  -5  103.65    3.19
  -4   6   4    0.57    0.23
  -4   6   4    0.76    0.23
  -4   6   4    0.49    0.16
   4  -6  -4    0.71    0.25
  -4   6   3   92.27    3.32
  -4   6   3  100.22    3.14
  -4   6   3  101.83    3.38
   4  -6  -3  100.00    3.33
   4  -6  -3   97.72    3.01
   4  -6  -3  101.67    2.68
  -4   6   2  226.08    6.99
  -4   6   2  197.25    6.92
  -4   6   2  227.03    6.34
   4  -6  -2  233.47    6.10
   4  -6  -2  232.79    6.98
   4  -6  -2  224.81    5.86
  -4   6   1    0.27    0.21
  -4   6   1    0.68    0.23
   4  -6  -1    0.13    0.10
   4  -6  -1    0.42    0.19
   4  -6  -1    0.25    0.20
  -4   6   0    0.30    0.22
  -4   6   0    0.36    0.19
   4  -6   0    0.45    0.15
   4  -6   0    0.22    0.17
   4  -6   0    0.14    0.20
  -4   6  -1   90.15    2.84
  -4   6  -1   89.39    3.14
   4  -6   1   90.54    2.69
   4  -6   1   92.72    3.15
   4  -6   1   89.99    2.70
  -4   6  -2   48.72    1.75
  -4   6  -2   48.93    1.90
   4  -6   2   52.39    1.71
   4  -6   2   42.32    1.82
   4  -6   2   47.17    1.88
   4  -6   2   47.33    1.61
  -4   6  -3   16.08    0.89
  -4   6  -3   17.25    0.91
   4  -6   3   16.95    0.93
   4  -6   3   15.39    0.87
   4  -6   3   16.90    0.80
   4  -6   3   17.30    0.88
  -4   6  -4  253.98    7.38
   4  -6   4  255.68    8.02
   4  -6   4  262.37    7.00
   4  -6   4  257.42    7.31
  -4   6  -5   44.33    1.84
   4  -6   5   44.08    1.79
   4  -6   5   43.39    1.64
   4  -6   5   43.24    1.81
  -4   6  -6    0.55    0.28
   4  -6   6    0.40    0.20
   4  -6   6    0.04    0.16
   4  -6   6    0.22    0.24
  -4   6  -7   27.25    1.48
   4  -6   7   26.98    1.23
   4  -6   7   28.56    1.53
  -4   6  -8    1.45    0.36
   4  -6   8    1.30    0.23
   4  -6   8    1.23    0.37
  -3   6   8    0.20    0.18
   3  -6  -8    0.61    0.18
  -3   6   7   47.47    2.05
  -3   6   7   44.95    1.52
   3  -6  -7   47.30    1.88
  -3   6   6   84.16    2.99
  -3   6   6   83.83    2.81
   3  -6  -6   82.42    2.77
  -3   6   5   15.22    0.92
  -3   6   5   13.62    0.76
  -3   6   5   12.31    0.70
   3  -6  -5   14.94    0.83
  -3   6   4    4.96    0.43
  -3   6   4    5.22    0.49
  -3   6   4    4.83    0.56
   3  -6  -4    5.57    0.56
  -3   6   3   73.89    2.64
  -3   6   3   68.56    2.59
  -3   6   3   76.85    2.52
   3  -6  -3   76.44    2.37
   3  -6  -3   75.20    2.58
  -3   6   2    5.11    0.52
  -3   6   2    5.34    0.50
  -3   6   2    5.13    0.42
   3  -6  -2    5.00    0.48
   3  -6  -2    5.00    0.44
  -3   6   1  125.95    3.70
  -3   6   1  121.57    4.04
   3  -6  -1  120.06    3.24
   3  -6  -1  122.32    4.01
   3  -6  -1  118.62    3.47
  -3   6   0  506.45   14.96
  -3   6   0  496.39   13.44
   3  -6   0  496.06   13.03
   3  -6   0  495.74   14.92
   3  -6   0  497.27   12.87
  -3   6  -1  120.62    3.65
  -3   6  -1  119.61    4.04
   3  -6   1  120.12    3.46
   3  -6   1  120.05    3.47
   3  -6   1  127.10    4.05
  -3   6  -2    0.05    0.18
  -3   6  -2    0.46    0.26
   3  -6   2    0.22    0.23
   3  -6   2    0.37    0.09
   3  -6   2    0.53    0.19
   3  -6   2    0.69    0.22
  -3   6  -3  110.53    3.73
  -3   6  -3  109.78    3.44
   3  -6   3  112.51    3.38
   3  -6   3  110.97    3.25
   3  -6   3  113.10    3.72
   3  -6   3  101.39    3.68
  -3   6  -4    2.82    0.45
   3  -6   4    3.40    0.43
   3  -6   4    3.24    0.47
   3  -6   4    2.54    0.40
  -3   6  -5   12.59    0.88
   3  -6   5   12.12    0.86
   3  -6   5   12.77    0.79
   3  -6   5   12.35    0.77
  -3   6  -6  123.86    4.09
   3  -6   6  121.00    4.08
   3  -6   6  127.21    4.14
   3  -6   6  124.51    3.86
  -3   6  -7   24.22    1.36
   3  -6   7   24.39    1.40
   3  -6   7   26.72    1.17
  -3   6  -8    0.84    0.38
   3  -6   8    1.07    0.21
   3  -6   8    0.78    0.29
  -2   6   7   63.17    2.14
  -2   6   7   68.33    2.66
   2  -6  -7   64.33    2.32
  -2   6   6    4.72    0.43
  -2   6   6    4.30    0.63
   2  -6  -6    5.97    0.61
  -2   6   5   65.43    2.38
  -2   6   5   65.86    2.47
   2  -6  -5   67.06    2.24
  -2   6   4  129.25    4.13
  -2   6   4  121.49    4.08
  -2   6   4  126.65    3.95
   2  -6  -4  119.78    3.63
  -2   6   3   39.61    1.59
  -2   6   3   40.55    1.64
  -2   6   3   37.47    1.57
   2  -6  -3   39.73    1.55
   2  -6  -3   39.54    1.44
  -2   6   2    1.11    0.30
  -2   6   2    1.56    0.27
  -2   6   2    1.28    0.29
   2  -6  -2    1.52    0.28
   2  -6  -2    1.73    0.31
  -2   6   1  197.33    5.86
  -2   6   1  179.66    4.79
  -2   6   1  181.31    5.27
   2  -6  -1  171.43    5.74
   2  -6  -1  182.37    4.99
  -2   6   0    0.42    0.24
  -2   6   0    0.26    0.23
   2  -6   0    0.16    0.12
   2  -6   0    0.24    0.18
   2  -6   0   -0.03    0.14
  -2   6  -1   39.29    1.49
  -2   6  -1   40.09    1.66
   2  -6   1   40.72    1.63
   2  -6   1   39.15    1.33
   2  -6   1   38.33    1.40
  -2   6  -2  306.76    9.37
  -2   6  -2  308.58    8.44
   2  -6   2  301.44    8.08
   2  -6   2  274.86    9.30
   2  -6   2  317.58    9.35
   2  -6   2  313.64    8.27
  -2   6  -3   98.36    3.07
  -2   6  -3   96.16    3.33
   2  -6   3   96.46    3.00
   2  -6   3   98.85    2.94
   2  -6   3   95.98    3.30
   2  -6   3   87.14    3.27
  -2   6  -4    0.31    0.25
   2  -6   4    0.37    0.19
   2  -6   4   -0.06    0.16
   2  -6   4    0.24    0.22
  -2   6  -5   86.72    2.97
   2  -6   5   89.29    2.88
   2  -6   5   87.07    2.99
   2  -6   5   86.84    3.06
  -2   6  -6    3.45    0.54
   2  -6   6    3.77    0.45
   2  -6   6    3.39    0.59
  -2   6  -7    2.55    0.50
   2  -6   7    2.59    0.36
   2  -6   7    1.99    0.46
  -2   6  -8   62.45    2.55
   2  -6   8   61.16    2.13
   2  -6   8   63.44    2.65
  -1   6   8   43.31    2.13
  -1   6   7    1.21    0.22
  -1   6   7    1.48    0.38
  -1   6   6    1.00    0.34
  -1   6   6    1.30    0.28
   1  -6  -6    0.97    0.27
  -1   6   5  152.29    4.91
  -1   6   5  150.55    4.79
   1  -6  -5  148.88    4.35
  -1   6   4    0.42    0.23
  -1   6   4    0.63    0.27
   1  -6  -4    0.33    0.22
  -1   6   3   34.91    1.53
  -1   6   3   37.55    1.61
  -1   6   3   41.20    1.60
   1  -6  -3   37.26    1.37
  -1   6   2  251.30    8.35
  -1   6   2  267.50    8.42
  -1   6   2  275.37    7.66
   1  -6  -2  277.72    8.36
   1  -6  -2  281.81    7.23
  -1   6   1   12.53    0.74
  -1   6   1   11.96    0.46
  -1   6   1   11.52    0.78
   1  -6  -1   11.71    0.74
   1  -6  -1   11.59    0.63
  -1   6   0    2.78    0.27
  -1   6   0    1.66    0.35
  -1   6   0    2.53    0.40
   1  -6   0    2.96    0.42
   1  -6   0    2.13    0.33
  -1   6  -1  414.84   10.86
  -1   6  -1  400.09   11.12
  -1   6  -1  406.29   12.40
   1  -6   1  410.23   10.67
   1  -6   1  409.05   12.36
  -1   6  -2    1.14    0.28
  -1   6  -2    0.89    0.26
   1  -6   2    0.68    0.21
   1  -6   2    0.61    0.21
   1  -6   2    0.97    0.28
   1  -6   2    0.34    0.11
  -1   6  -3   29.89    1.28
  -1   6  -3   28.43    1.34
   1  -6   3   32.07    1.26
   1  -6   3   29.00    1.23
   1  -6   3   29.77    1.33
   1  -6   3   26.32    1.28
  -1   6  -4  187.22    5.45
   1  -6   4  185.95    5.29
   1  -6   4  184.25    5.91
   1  -6   4  180.77    5.42
  -1   6  -5    8.76    0.70
   1  -6   5    8.40    0.72
   1  -6   5    9.76    0.69
   1  -6   5    8.95    0.68
  -1   6  -6    7.75    0.78
   1  -6   6    6.92    0.56
   1  -6   6    6.29    0.77
  -1   6  -7   35.74    1.67
   1  -6   7   35.38    1.48
   1  -6   7   36.00    1.78
  -1   6  -8    4.98    0.66
   1  -6   8    3.71    0.33
   1  -6   8    3.24    0.60
   0   6   8    3.13    0.62
   0   6   7   29.98    1.64
   0   6   7   28.79    1.26
   0   6   6   73.71    2.83
   0   6   6   69.70    2.60
   0   6   5    1.51    0.33
   0   6   5    2.52    0.50
   0  -6  -5    2.55    0.36
   0   6   4    5.45    0.62
   0   6   4    6.20    0.70
   0  -6  -4    6.60    0.49
   0   6   3  112.69    3.83
   0   6   3  102.93    2.95
   0   6   3  114.38    3.61
   0  -6  -3  114.26    3.23
   0   6   2    9.79    0.74
   0   6   2    8.97    0.38
   0   6   2    9.60    0.69
   0   6   2    7.86    0.58
   0  -6  -2   10.30    0.68
   0  -6  -2   10.54    0.59
   0   6   1  140.54    4.71
   0   6   1  140.81    4.25
   0   6   1  140.69    3.88
   0  -6  -1  144.02    3.97
   0  -6  -1  137.38    4.62
   0   6   0  338.48    9.46
   0   6   0  344.78    9.14
   0   6   0  355.28   10.60
   0  -6   0  338.22   10.49
   0  -6   0  337.39    9.02
   0   6  -1   54.38    1.80
   0   6  -1   56.10    1.95
   0   6  -1   56.10    2.20
   0  -6   1   53.56    1.84
   0  -6   1   54.99    2.13
   0   6  -2   15.54    0.80
   0   6  -2   16.28    0.95
   0   6  -2   14.47    0.81
   0  -6   2   15.68    0.92
   0  -6   2   15.62    0.83
   0   6  -3  137.25    4.13
   0   6  -3  134.51    4.13
   0  -6   3  134.50    4.04
   0  -6   3  141.16    4.58
   0   6  -4   10.26    0.71
   0   6  -4    9.72    0.76
   0  -6   4   10.65    0.72
   0  -6   4   10.32    0.73
   0   6  -5   24.92    1.30
   0   6  -5   23.46    1.20
   0  -6   5   26.08    1.25
   0  -6   5   25.00    1.24
   0   6  -6   84.50    3.16
   0   6  -6   87.06    3.04
   0  -6   6   92.40    3.15
   0   6  -7   21.57    1.23
   0   6  -7   23.60    1.42
   0  -6   7   24.96    1.14
   0   6  -8    1.85    0.51
   0  -6   8    1.96    0.33
   1   6   7   38.47    1.95
   1   6   7   36.99    1.60
   1   6   6    1.67    0.49
   1   6   6    2.70    0.44
   1   6   5   40.53    1.86
   1   6   5   38.12    1.74
  -1  -6  -5   39.57    1.44
   1   6   4  240.06    7.75
   1   6   4  247.21    7.22
  -1  -6  -4  241.67    6.55
   1   6   3   23.49    0.84
   1   6   3   25.26    1.26
   1   6   3   23.62    1.27
  -1  -6  -3   26.41    1.03
   1   6   2   31.57    1.11
   1   6   2   33.00    1.44
   1   6   2   32.69    1.55
  -1  -6  -2   33.13    1.23
  -1  -6  -2   33.64    1.48
   1   6   1  123.14    3.54
   1   6   1  130.29    4.30
   1   6   1  126.26    3.84
  -1  -6  -1  119.56    3.53
  -1  -6  -1  119.60    4.17
   1   6   0    6.37    0.62
   1   6   0    5.40    0.40
   1   6   0    6.05    0.52
  -1  -6   0    5.77    0.57
  -1  -6   0    5.89    0.47
   1   6  -1   92.39    2.93
   1   6  -1   90.24    3.31
   1   6  -1   91.44    2.81
  -1  -6   1   89.62    3.24
  -1  -6   1   91.75    2.79
   1   6  -2  113.46    3.95
   1   6  -2  112.60    3.45
   1   6  -2  110.29    3.47
  -1  -6   2  115.43    3.90
  -1  -6   2  110.22    3.38
   1   6  -3   58.55    2.10
   1   6  -3   61.80    2.17
  -1  -6   3   57.00    2.09
  -1  -6   3   61.24    2.34
   1   6  -4    3.43    0.52
   1   6  -4    2.77    0.43
  -1  -6   4    2.90    0.47
  -1  -6   4    2.67    0.44
   1   6  -5   44.69    1.93
   1   6  -5   44.58    1.79
  -1  -6   5   44.49    1.86
  -1  -6   5   47.99    1.94
   1   6  -6   17.13    1.15
   1   6  -6   16.62    0.98
  -1  -6   6   18.18    1.01
   1   6  -7    7.66    0.91
  -1  -6   7    8.12    0.61
   2   6   7    2.37    0.55
   2   6   7    2.15    0.38
   2   6   6   20.87    1.33
   2   6   6   19.28    1.14
   2   6   5   34.42    1.70
   2   6   5   32.65    1.62
   2   6   4    1.26    0.37
   2   6   4    1.51    0.42
  -2  -6  -4    1.95    0.28
   2   6   3   14.19    0.99
   2   6   3   14.61    0.65
   2   6   3   15.17    0.99
  -2  -6  -3   15.89    0.75
   2   6   2  116.21    3.74
   2   6   2  114.58    4.11
   2   6   2  110.31    3.39
  -2  -6  -2  122.39    3.37
   2   6   1   51.77    1.74
   2   6   1   48.46    2.13
   2   6   1   51.33    1.94
  -2  -6  -1   51.90    2.10
  -2  -6  -1   47.95    1.68
   2   6   0    2.29    0.44
   2   6   0    2.79    0.45
   2   6   0    2.63    0.35
  -2  -6   0    3.07    0.40
  -2  -6   0    2.74    0.47
   2   6  -1  127.55    4.38
   2   6  -1  121.08    3.73
   2   6  -1  121.29    3.81
  -2  -6   1  122.33    3.67
  -2  -6   1  129.59    4.33
   2   6  -2   27.99    1.23
   2   6  -2   25.98    1.18
  -2  -6   2   26.83    1.21
  -2  -6   2   26.98    1.39
   2   6  -3    8.60    0.62
   2   6  -3    9.05    0.68
  -2  -6   3    6.34    0.66
  -2  -6   3    7.91    0.69
   2   6  -4  161.66    5.02
   2   6  -4  164.86    4.88
  -2  -6   4  162.04    5.43
  -2  -6   4  163.27    4.88
   2   6  -5   35.59    1.68
   2   6  -5   35.60    1.49
  -2  -6   5   35.28    1.66
   2   6  -6    0.26    0.24
  -2  -6   6    0.40    0.20
   2   6  -7   37.41    1.90
  -2  -6   7   39.72    1.70
   3   6   7   16.14    1.04
   3   6   7   17.41    1.28
   3   6   6   60.34    2.54
   3   6   6   60.33    2.64
   3   6   5   13.99    1.08
   3   6   5   15.16    1.06
   3   6   4    6.94    0.84
   3   6   4    6.69    0.83
   3   6   3   68.01    2.56
   3   6   3   67.30    2.76
   3   6   3   62.25    2.15
  -3  -6  -3   69.48    2.10
   3   6   2    0.72    0.21
   3   6   2    0.59    0.33
   3   6   2    1.08    0.34
  -3  -6  -2    0.86    0.23
   3   6   1   84.90    2.86
   3   6   1   81.39    3.23
   3   6   1   84.57    2.71
  -3  -6  -1   83.91    2.57
  -3  -6  -1   81.92    3.13
   3   6   0  170.74    5.01
   3   6   0  164.23    5.09
   3   6   0  171.96    5.84
  -3  -6   0  173.90    4.85
  -3  -6   0  176.12    5.75
   3   6  -1   28.18    1.50
   3   6  -1   29.34    1.26
   3   6  -1   26.78    1.24
  -3  -6   1   27.29    1.44
  -3  -6   1   29.30    1.24
   3   6  -2    0.35    0.21
   3   6  -2    0.19    0.22
  -3  -6   2    0.34    0.26
  -3  -6   2    0.36    0.24
   3   6  -3   44.46    1.83
   3   6  -3   44.20    1.68
  -3  -6   3   43.85    1.97
  -3  -6   3   42.59    1.75
   3   6  -4   14.32    0.80
   3   6  -4   12.62    0.93
  -3  -6   4   12.86    0.94
  -3  -6   4   12.26    0.87
   3   6  -5    7.27    0.82
  -3  -6   5    6.32    0.72
   3   6  -6   72.16    2.92
  -3  -6   6   78.28    2.95
   3   6  -7   16.34    1.19
  -3  -6   7   17.76    1.03
   4   6   6    0.82    0.27
   4   6   6    0.56    0.29
   4   6   5   48.26    2.23
   4   6   5   48.67    2.27
   4   6   4   79.16    3.18
   4   6   4   74.35    2.94
   4   6   3    0.55    0.30
   4   6   3    0.36    0.31
   4   6   2    8.07    0.94
   4   6   2    8.68    0.75
   4   6   2    9.14    0.66
  -4  -6  -2    9.07    0.56
   4   6   1   53.34    2.08
   4   6   1   52.87    2.41
   4   6   1   53.67    2.01
  -4  -6  -1   53.98    1.83
   4   6   0   11.35    0.95
   4   6   0   12.50    0.78
   4   6   0   12.59    0.80
  -4  -6   0   10.68    0.69
  -4  -6   0   11.41    0.90
   4   6  -1   25.69    1.26
   4   6  -1   25.55    1.18
  -4  -6   1   26.00    1.19
  -4  -6   1   24.94    1.42
   4   6  -2  178.84    5.21
   4   6  -2  175.85    5.35
  -4  -6   2  175.59    5.16
  -4  -6   2  176.79    5.99
   4   6  -3   38.92    1.54
   4   6  -3   39.63    1.75
  -4  -6   3   38.40    1.88
  -4  -6   3   38.79    1.67
   4   6  -4    0.28    0.27
  -4  -6   4    0.51    0.30
   4   6  -5   66.43    2.74
  -4  -6   5   73.00    2.89
   4   6  -6    1.48    0.38
  -4  -6   6    1.44    0.35
   5   6   6    0.47    0.36
   5   6   6    1.27    0.38
   5   6   5   14.97    1.11
   5   6   5   14.57    1.12
   5   6   4   -0.23    0.30
   5   6   4    0.06    0.24
   5   6   3    6.35    0.88
   5   6   3    4.88    0.73
   5   6   2   95.64    3.26
   5   6   2   98.56    3.89
   5   6   2  100.37    3.43
   5   6   1   22.15    1.19
   5   6   1   22.87    1.44
   5   6   1   22.41    1.20
  -5  -6  -1   22.32    1.00
   5   6   0    0.63    0.29
   5   6   0   -0.13    0.17
   5   6   0    1.00    0.28
  -5  -6   0    0.29    0.26
  -5  -6   0    1.04    0.27
   5   6  -1   98.99    3.22
   5   6  -1   99.51    3.36
  -5  -6   1   96.99    3.14
  -5  -6   1   98.60    3.77
   5   6  -2    6.45    0.73
   5   6  -2    6.75    0.54
  -5  -6   2    8.74    0.67
  -5  -6   2    7.85    0.91
   5   6  -3    9.49    0.81
  -5  -6   3    9.01    0.85
   5   6  -4   79.26    3.05
  -5  -6   4   83.39    3.30
   5   6  -5    7.29    0.93
  -5  -6   5    8.60    0.80
   5   6  -6    0.54    0.25
  -5  -6   6    1.56    0.32
   6   6   5   11.32    1.00
   6   6   5   10.21    1.11
   6   6   4    8.70    1.07
   6   6   4    9.10    1.00
   6   6   3   24.58    1.39
   6   6   3   22.29    1.50
   6   6   2    0.45    0.24
   6   6   2    0.33    0.22
   6   6   2    0.59    0.35
   6   6   1   16.34    1.24
   6   6   1   16.55    1.03
   6   6   1   18.02    1.08
   6   6   0  121.63    3.94
   6   6   0  120.19    4.04
  -6  -6   0  124.45    3.72
   6   6  -1   21.58    1.27
  -6  -6   1   21.51    1.38
  -6  -6   1   22.41    1.13
   6   6  -2    3.34    0.56
  -6  -6   2    2.78    0.57
   6   6  -3   26.60    1.51
  -6  -6   3   27.98    1.64
   6   6  -4    2.75    0.55
  -6  -6   4    2.93    0.57
   6   6  -5    6.76    0.89
  -6  -6   5    4.94    0.68
   7   6   4   46.99    2.43
   7   6   4   45.54    2.18
   7   6   3   10.69    0.89
   7   6   3   11.30    1.07
   7   6   2   -0.23    0.13
   7   6   2   -0.21    0.22
   7   6   2    0.10    0.17
   7   6   1   38.15    1.80
   7   6   1   36.38    1.70
   7   6   0    0.67    0.31
   7   6  -1   12.32    0.97
   7   6  -2   78.86    3.11
  -7  -6   2   83.39    3.48
   7   6  -3   16.57    1.18
  -7  -6   3   14.99    1.19
   7   6  -4    0.58    0.29
  -7  -6   4   -0.25    0.22
   8   6   3   10.12    1.25
   8   6   2   50.59    2.19
   8   6   1    7.23    0.86
   8   6   0    3.17    0.70
   8   6  -1   35.36    1.83
   8   6  -2   -0.30    0.23
  -8  -6   2    0.12    0.19
   8   6  -3    0.85    0.38
  -8  -6   3    1.62    0.33
 -14   7   3   20.08    1.39
  14  -7  -3   18.78    1.17
  14  -7  -3   18.69    1.22
 -14   7   2   -0.39    0.20
  14  -7  -2   -0.11    0.22
  14  -7  -2   -0.26    0.16
  14  -7  -1   13.31    1.03
  14  -7   0   23.51    1.41
  14  -7   1    6.86    0.84
  14  -7   2    0.17    0.18
  14  -7   3   34.88    1.90
 -13   7   4   48.45    2.40
  13  -7  -4   48.14    2.13
  13  -7  -4   49.48    2.16
 -13   7   3   13.05    1.07
  13  -7  -3   10.27    0.85
  13  -7  -3   12.00    0.93
 -13   7   2   -0.02    0.27
  13  -7  -2    0.37    0.23
  13  -7  -2    0.37    0.21
 -13   7   1   33.51    1.95
  13  -7  -1   38.96    1.81
  13  -7  -1   36.66    1.60
  13  -7   0   -0.29    0.20
  13  -7   1   11.57    0.93
  13  -7   2   76.84    3.01
 -13   7  -3   15.77    1.03
  13  -7   3   14.05    1.19
  13  -7   3   15.61    1.13
 -13   7  -4    0.30    0.30
  13  -7   4    0.75    0.30
  13  -7   4    0.47    0.25
 -12   7   5   15.19    1.10
  12  -7  -5   16.12    1.10
 -12   7   4    2.19    0.51
  12  -7  -4    2.01    0.49
  12  -7  -4    2.87    0.47
 -12   7   3   14.35    1.15
  12  -7  -3   12.23    0.92
  12  -7  -3   14.60    0.98
 -12   7   2   89.57    3.61
  12  -7  -2   84.72    3.13
  12  -7  -2   91.03    3.03
 -12   7   1   15.02    1.14
  12  -7  -1   13.95    0.98
  12  -7  -1   13.95    0.89
  12  -7   0    0.99    0.29
  12  -7   0    1.03    0.37
 -12   7  -1   30.05    1.36
  12  -7   1   31.21    1.58
 -12   7  -2    0.58    0.30
  12  -7   2    0.72    0.32
  12  -7   2    1.22    0.38
 -12   7  -3    5.36    0.68
  12  -7   3    5.14    0.79
  12  -7   3    4.81    0.76
 -12   7  -4   65.42    2.60
  12  -7   4   62.97    2.68
  12  -7   4   63.21    2.92
 -12   7  -5   12.66    1.00
  12  -7   5   14.07    1.09
  12  -7   5   13.49    1.10
 -11   7   6   42.86    1.98
  11  -7  -6   40.09    1.92
 -11   7   5    4.55    0.68
  11  -7  -5    3.54    0.60
 -11   7   4    1.03    0.39
  11  -7  -4    0.82    0.37
  11  -7  -4    1.24    0.32
 -11   7   3   36.17    1.88
  11  -7  -3   34.61    1.60
  11  -7  -3   37.29    1.64
 -11   7   2    5.90    0.82
  11  -7  -2    7.21    0.74
  11  -7  -2    7.98    0.78
 -11   7   1   21.02    1.34
  11  -7  -1   20.31    1.07
  11  -7  -1   20.06    1.13
 -11   7   0  119.90    3.73
 -11   7   0  121.17    4.48
  11  -7   0  121.66    3.95
  11  -7   0  120.26    3.67
 -11   7  -1   17.70    0.98
  11  -7   1   18.14    1.23
  11  -7   1   17.07    0.89
  11  -7   1   18.06    1.10
 -11   7  -2    8.46    0.69
  11  -7   2    6.90    0.87
  11  -7   2    7.67    0.87
 -11   7  -3   54.03    2.19
  11  -7   3   57.12    2.56
  11  -7   3   50.71    2.23
 -11   7  -4    4.05    0.65
  11  -7   4    4.46    0.74
  11  -7   4    4.73    0.71
 -11   7  -5    3.87    0.64
  11  -7   5    3.63    0.65
  11  -7   5    2.86    0.57
 -11   7  -6   22.26    1.42
  11  -7   6   26.90    1.57
 -10   7   6   -0.02    0.20
  10  -7  -6   -0.09    0.26
 -10   7   5   22.89    1.30
  10  -7  -5   22.05    1.27
 -10   7   4  135.04    4.66
  10  -7  -4  127.42    4.06
  10  -7  -4  125.12    4.11
 -10   7   3    3.69    0.63
  10  -7  -3    4.24    0.58
  10  -7  -3    3.50    0.49
 -10   7   2    1.22    0.40
  10  -7  -2    1.07    0.29
  10  -7  -2    0.89    0.30
 -10   7   1   52.79    2.31
 -10   7   1   50.89    1.83
  10  -7  -1   51.61    1.97
  10  -7  -1   47.68    1.87
 -10   7   0   -0.02    0.17
 -10   7   0    0.24    0.28
  10  -7   0    0.08    0.18
  10  -7   0    0.01    0.19
  10  -7   0   -0.38    0.14
 -10   7  -1   11.73    0.77
 -10   7  -1   11.76    0.90
  10  -7   1   11.95    0.84
  10  -7   1   12.04    0.71
  10  -7   1   14.18    1.04
 -10   7  -2  139.48    4.33
  10  -7   2  140.09    4.98
  10  -7   2  137.62    4.40
  10  -7   2  135.70    4.01
 -10   7  -3   28.38    1.41
  10  -7   3   28.66    1.46
  10  -7   3   28.66    1.61
 -10   7  -4    2.26    0.51
  10  -7   4    2.50    0.53
  10  -7   4    1.65    0.45
 -10   7  -5   45.34    2.07
  10  -7   5   46.77    2.23
  10  -7   5   47.39    2.14
 -10   7  -6    4.15    0.68
  10  -7   6    4.82    0.70
  10  -7   6    4.45    0.72
  -9   7   7    1.27    0.28
   9  -7  -7    1.93    0.46
  -9   7   6    2.74    0.44
   9  -7  -6    3.13    0.57
  -9   7   5   32.82    1.60
   9  -7  -5   30.91    1.53
  -9   7   4    1.16    0.33
   9  -7  -4    1.26    0.27
   9  -7  -4    0.96    0.33
  -9   7   3   32.84    1.64
   9  -7  -3   32.87    1.38
   9  -7  -3   32.00    1.45
  -9   7   2  277.86    8.72
  -9   7   2  258.56    7.57
   9  -7  -2  280.10    7.53
   9  -7  -2  270.20    7.60
  -9   7   1   12.06    0.71
  -9   7   1   11.63    0.91
   9  -7  -1   12.03    0.77
   9  -7  -1   12.48    0.77
  -9   7   0   12.20    0.94
  -9   7   0   10.85    0.71
   9  -7   0   11.39    0.72
   9  -7   0   12.97    0.94
   9  -7   0   11.49    0.74
  -9   7  -1   30.27    1.35
  -9   7  -1   33.22    1.64
   9  -7   1   34.01    1.30
   9  -7   1   30.77    1.39
   9  -7   1   29.35    1.59
  -9   7  -2    2.43    0.47
   9  -7   2    2.99    0.39
   9  -7   2    2.30    0.45
   9  -7   2    2.38    0.49
  -9   7  -3    5.89    0.70
   9  -7   3    5.27    0.42
   9  -7   3    5.35    0.70
   9  -7   3    6.57    0.75
  -9   7  -4  139.75    4.59
   9  -7   4  146.26    4.62
   9  -7   4  144.17    5.08
  -9   7  -5   18.92    1.19
   9  -7   5   17.91    1.16
   9  -7   5   19.99    1.27
  -9   7  -6    0.38    0.26
   9  -7   6   -0.31    0.18
   9  -7   6   -0.03    0.20
  -9   7  -7   15.25    1.13
   9  -7   7   15.97    1.06
  -8   7   7   16.96    0.92
   8  -7  -7   19.09    1.19
  -8   7   6  101.76    3.63
   8  -7  -6  107.47    3.60
  -8   7   5    1.59    0.37
   8  -7  -5    1.39    0.39
  -8   7   4   12.76    0.89
   8  -7  -4   13.06    0.86
  -8   7   3   19.03    0.91
  -8   7   3   20.09    1.17
   8  -7  -3   20.73    0.94
   8  -7  -3   19.31    1.05
  -8   7   2    3.02    0.52
  -8   7   2    2.05    0.33
   8  -7  -2    2.79    0.37
   8  -7  -2    3.00    0.44
  -8   7   1    5.42    0.54
  -8   7   1    4.88    0.63
   8  -7  -1    5.72    0.54
   8  -7  -1    4.96    0.63
   8  -7  -1    5.09    0.53
  -8   7   0  186.93    5.47
  -8   7   0  186.84    6.21
   8  -7   0  181.68    6.19
   8  -7   0  187.42    5.40
   8  -7   0  196.98    5.29
  -8   7  -1   52.53    1.94
  -8   7  -1   51.78    2.21
   8  -7   1   52.55    1.92
   8  -7   1   52.49    2.23
   8  -7   1   53.07    1.83
  -8   7  -2    4.27    0.56
   8  -7   2    4.51    0.49
   8  -7   2    4.49    0.63
   8  -7   2    4.63    0.57
  -8   7  -3   73.72    2.58
   8  -7   3   69.47    2.81
   8  -7   3   70.29    2.53
   8  -7   3   69.74    2.27
  -8   7  -4   53.31    2.18
   8  -7   4   58.16    2.22
   8  -7   4   59.16    2.41
   8  -7   4   51.71    1.85
  -8   7  -5    5.35    0.70
   8  -7   5    5.92    0.73
   8  -7   5    6.13    0.75
  -8   7  -6   90.97    3.38
   8  -7   6   89.23    3.35
   8  -7   6   92.36    3.46
  -8   7  -7   14.07    1.08
   8  -7   7   14.21    1.06
   8  -7   7   12.95    0.92
  -7   7   7   27.31    1.20
   7  -7  -7   26.86    1.45
  -7   7   6    0.43    0.19
   7  -7  -6    0.39    0.27
  -7   7   5   38.30    1.65
   7  -7  -5   36.69    1.64
  -7   7   4  117.28    4.10
  -7   7   4  115.94    3.66
   7  -7  -4  124.32    3.76
  -7   7   3   38.85    1.74
  -7   7   3   36.37    1.49
   7  -7  -3   38.13    1.56
   7  -7  -3   40.89    1.38
  -7   7   2    7.51    0.68
  -7   7   2    7.07    0.55
   7  -7  -2    7.05    0.66
   7  -7  -2    7.52    0.47
  -7   7   1  133.06    4.49
  -7   7   1  128.66    3.95
   7  -7  -1  129.35    4.47
   7  -7  -1  132.34    3.86
   7  -7  -1  131.41    3.79
  -7   7   0    3.48    0.51
  -7   7   0    3.45    0.44
   7  -7   0    2.75    0.39
   7  -7   0    3.69    0.41
   7  -7   0    3.36    0.51
  -7   7  -1   53.64    2.22
  -7   7  -1   52.43    1.96
   7  -7   1   55.90    1.92
   7  -7   1   54.57    1.86
   7  -7   1   56.51    2.26
  -7   7  -2  199.81    6.59
  -7   7  -2  208.05    5.96
   7  -7   2  202.34    5.84
   7  -7   2  198.33    6.61
   7  -7   2  206.06    5.62
  -7   7  -3   41.17    1.72
   7  -7   3   41.93    1.52
   7  -7   3   41.76    1.86
   7  -7   3   38.70    1.65
  -7   7  -4    0.37    0.29
   7  -7   4    0.94    0.24
   7  -7   4    0.88    0.35
   7  -7   4    0.09    0.23
  -7   7  -5   53.62    2.22
   7  -7   5   57.98    2.27
   7  -7   5   53.84    2.28
   7  -7   5   53.10    1.90
  -7   7  -6    5.98    0.78
   7  -7   6    6.06    0.79
   7  -7   6    6.20    0.72
  -7   7  -7    2.11    0.48
   7  -7   7    2.07    0.38
   7  -7   7    1.79    0.39
  -6   7   7    7.47    0.50
   6  -7  -7    7.10    0.79
  -6   7   6   14.77    0.95
  -6   7   6   17.38    0.91
   6  -7  -6   16.47    1.03
  -6   7   5   43.80    1.76
  -6   7   5   47.02    1.85
   6  -7  -5   41.90    1.78
  -6   7   4    3.29    0.47
  -6   7   4    2.80    0.44
   6  -7  -4    3.21    0.49
  -6   7   3   61.71    2.16
  -6   7   3   61.20    2.38
   6  -7  -3   63.14    1.87
   6  -7  -3   60.17    2.15
  -6   7   2  111.39    3.48
  -6   7   2  111.88    3.87
   6  -7  -2  109.56    3.84
   6  -7  -2  110.80    3.39
   6  -7  -2  116.01    3.18
  -6   7   1   93.79    3.28
  -6   7   1   90.65    2.90
   6  -7  -1   84.54    2.77
   6  -7  -1   89.34    3.22
   6  -7  -1   91.95    2.65
  -6   7   0    6.08    0.52
  -6   7   0    5.56    0.63
   6  -7   0    5.75    0.41
   6  -7   0    6.34    0.59
   6  -7   0    5.50    0.46
  -6   7  -1  119.22    3.75
  -6   7  -1  119.56    4.18
   6  -7   1  122.08    3.56
   6  -7   1  124.36    3.61
   6  -7   1  123.11    4.19
  -6   7  -2   32.35    1.51
  -6   7  -2   30.46    1.35
   6  -7   2   31.95    1.30
   6  -7   2   31.67    1.51
   6  -7   2   31.00    1.24
  -6   7  -3   24.63    1.22
   6  -7   3   25.66    1.09
   6  -7   3   24.84    1.31
   6  -7   3   25.70    1.19
  -6   7  -4  242.81    7.11
   6  -7   4  246.61    6.65
   6  -7   4  244.32    7.03
   6  -7   4  234.43    7.70
  -6   7  -5   39.09    1.81
   6  -7   5   43.06    1.61
   6  -7   5   42.86    1.84
   6  -7   5   40.14    1.81
  -6   7  -6    1.70    0.43
   6  -7   6    2.45    0.34
   6  -7   6    2.01    0.46
   6  -7   6    1.75    0.38
  -6   7  -7   40.59    1.96
   6  -7   7   41.16    1.96
   6  -7   7   39.42    1.75
   5  -7  -8    9.52    0.78
  -5   7   7   23.48    1.00
  -5   7   7   22.46    1.35
   5  -7  -7   21.98    1.24
  -5   7   6   92.31    3.12
  -5   7   6   90.46    3.13
   5  -7  -6   86.54    3.04
  -5   7   5    4.90    0.60
  -5   7   5    5.31    0.50
   5  -7  -5    6.51    0.69
  -5   7   4    0.94    0.28
  -5   7   4    0.64    0.29
   5  -7  -4    0.88    0.30
  -5   7   3   76.21    2.85
  -5   7   3   80.87    2.67
   5  -7  -3   78.99    2.57
  -5   7   2   30.13    1.45
  -5   7   2   35.15    1.55
  -5   7   2   34.61    1.42
   5  -7  -2   35.67    1.37
   5  -7  -2   34.00    1.06
   5  -7  -2   37.15    1.52
  -5   7   1    7.12    0.63
  -5   7   1    6.54    0.54
   5  -7  -1    7.37    0.39
   5  -7  -1    7.54    0.60
   5  -7  -1    7.20    0.54
  -5   7   0  605.81   18.33
  -5   7   0  596.00   16.44
   5  -7   0  622.36   18.32
   5  -7   0  618.82   16.05
   5  -7   0  616.66   15.80
  -5   7  -1   12.00    0.74
  -5   7  -1   12.72    0.83
   5  -7   1   12.45    0.70
   5  -7   1   12.96    0.83
   5  -7   1   12.11    0.65
  -5   7  -2   42.27    1.69
  -5   7  -2   43.44    1.86
   5  -7   2   45.99    1.60
   5  -7   2   44.78    1.87
   5  -7   2   44.58    1.62
  -5   7  -3  137.53    4.36
   5  -7   3  145.66    4.29
   5  -7   3  141.74    4.75
   5  -7   3  142.07    4.11
  -5   7  -4    7.17    0.76
   5  -7   4    7.77    0.59
   5  -7   4    8.45    0.69
   5  -7   4    8.02    0.78
  -5   7  -5    0.45    0.28
   5  -7   5    0.53    0.19
   5  -7   5    0.34    0.24
   5  -7   5    0.79    0.32
  -5   7  -6   83.90    3.11
   5  -7   6   84.05    3.08
   5  -7   6   85.31    2.81
   5  -7   6   83.13    3.07
  -5   7  -7    7.31    0.87
   5  -7   7    6.75    0.82
   5  -7   7    6.85    0.57
  -5   7  -8    0.29    0.27
   5  -7   8   -0.05    0.12
   4  -7  -8   -0.08    0.15
  -4   7   7   25.73    1.40
  -4   7   7   25.89    1.06
   4  -7  -7   23.49    1.27
  -4   7   6    0.14    0.18
  -4   7   6    0.13    0.16
   4  -7  -6   -0.07    0.16
  -4   7   5   14.79    0.95
  -4   7   5   14.37    0.85
   4  -7  -5   14.64    0.88
  -4   7   4  315.86    9.93
  -4   7   4  335.68    9.17
   4  -7  -4  317.06    8.73
  -4   7   3   14.16    0.85
  -4   7   3   11.23    0.78
   4  -7  -3   12.56    0.75
  -4   7   2   15.69    0.87
  -4   7   2   15.21    0.92
  -4   7   2   13.33    0.81
   4  -7  -2   16.79    0.89
   4  -7  -2   15.42    0.82
  -4   7   1  147.60    4.72
  -4   7   1  144.15    4.27
   4  -7  -1  133.45    3.80
   4  -7  -1  139.29    4.05
   4  -7  -1  142.31    4.67
  -4   7   0    0.68    0.27
  -4   7   0    1.18    0.28
   4  -7   0    1.34    0.30
   4  -7   0    1.00    0.19
   4  -7   0    0.42    0.21
  -4   7  -1    7.69    0.63
  -4   7  -1    7.36    0.58
   4  -7   1    8.02    0.54
   4  -7   1    8.01    0.64
   4  -7   1    7.64    0.48
  -4   7  -2  382.85   11.57
  -4   7  -2  368.11   10.41
   4  -7   2  386.90   10.21
   4  -7   2  376.46   11.54
   4  -7   2  371.06    9.95
  -4   7  -3   20.34    1.07
   4  -7   3   19.89    0.96
   4  -7   3   19.24    1.08
   4  -7   3   20.31    1.00
  -4   7  -4    0.19    0.23
   4  -7   4    0.10    0.22
   4  -7   4    0.21    0.17
   4  -7   4   -0.17    0.17
  -4   7  -5   88.12    3.14
   4  -7   5   90.62    2.95
   4  -7   5   92.85    3.26
   4  -7   5   90.26    3.12
  -4   7  -6    7.93    0.88
   4  -7   6    8.09    0.66
   4  -7   6    7.10    0.83
   4  -7   6    7.51    0.74
  -4   7  -7    1.27    0.36
   4  -7   7    1.19    0.36
   4  -7   7    1.23    0.31
  -4   7  -8   58.51    2.56
   4  -7   8   62.42    2.25
  -3   7   7    0.82    0.28
  -3   7   7    0.84    0.23
   3  -7  -7    1.21    0.32
  -3   7   6    4.86    0.47
  -3   7   6    4.28    0.66
   3  -7  -6    5.84    0.63
  -3   7   5   58.06    2.27
  -3   7   5   56.76    2.19
   3  -7  -5   56.06    2.06
  -3   7   4    3.27    0.53
  -3   7   4    2.77    0.44
   3  -7  -4    3.31    0.47
  -3   7   3   20.54    1.10
  -3   7   3   21.19    1.09
   3  -7  -3   20.76    0.99
  -3   7   2  218.48    6.73
  -3   7   2  220.39    6.14
  -3   7   2  189.86    6.63
   3  -7  -2  215.82    6.66
   3  -7  -2  207.56    5.79
  -3   7   1  174.61    5.14
  -3   7   1  175.30    5.67
   3  -7  -1  178.78    4.87
   3  -7  -1  166.65    4.59
   3  -7  -1  174.03    5.60
  -3   7   0    5.34    0.61
  -3   7   0    5.22    0.55
   3  -7   0    5.41    0.45
   3  -7   0    4.76    0.32
   3  -7   0    6.08    0.55
  -3   7  -1  207.56    6.49
  -3   7  -1  198.21    5.83
   3  -7   1  199.92    5.56
   3  -7   1  202.91    6.44
   3  -7   1  198.70    5.56
  -3   7  -2    2.88    0.44
  -3   7  -2    2.30    0.39
   3  -7   2    2.53    0.38
   3  -7   2    3.07    0.39
   3  -7   2    2.06    0.41
  -3   7  -3   45.11    1.76
   3  -7   3   44.55    1.67
   3  -7   3   41.13    1.80
   3  -7   3   43.34    1.62
  -3   7  -4  155.46    4.80
   3  -7   4  157.24    5.17
   3  -7   4  158.63    4.75
   3  -7   4  153.67    4.56
  -3   7  -5   51.75    2.09
   3  -7   5   49.86    1.93
   3  -7   5   51.19    2.07
   3  -7   5   52.85    2.07
  -3   7  -6    0.53    0.28
   3  -7   6   -0.25    0.17
   3  -7   6    0.28    0.21
   3  -7   6    0.45    0.23
  -3   7  -7   23.70    1.37
   3  -7   7   25.11    1.20
   3  -7   7   23.86    1.40
  -3   7  -8    3.76    0.59
   3  -7   8    3.77    0.43
  -2   7   7    9.84    0.62
  -2   7   7   10.30    0.90
   2  -7  -7   11.08    0.73
  -2   7   6   90.61    3.28
  -2   7   6   88.03    3.11
   2  -7  -6   87.35    2.91
  -2   7   5   68.14    2.60
  -2   7   5   68.34    2.53
   2  -7  -5   64.95    2.28
  -2   7   4    4.52    0.60
  -2   7   4    3.98    0.54
   2  -7  -4    4.28    0.50
  -2   7   3  279.44    8.60
  -2   7   3  270.27    7.86
   2  -7  -3  272.62    7.42
  -2   7   2    0.42    0.11
  -2   7   2    0.24    0.23
  -2   7   2    0.76    0.26
   2  -7  -2    0.62    0.24
   2  -7  -2    0.69    0.21
  -2   7   1  107.17    3.07
  -2   7   1  118.11    3.96
  -2   7   1  115.27    3.59
   2  -7  -1  114.58    3.87
   2  -7  -1  114.54    3.35
  -2   7   0  176.91    4.88
  -2   7   0  182.00    5.28
  -2   7   0  183.17    5.87
   2  -7   0  174.77    4.99
   2  -7   0  179.65    5.79
  -2   7  -1   14.89    0.86
  -2   7  -1   14.83    0.93
   2  -7   1   14.73    0.69
   2  -7   1   14.48    0.78
   2  -7   1   14.88    0.90
  -2   7  -2   10.10    0.70
  -2   7  -2    9.80    0.73
   2  -7   2    9.28    0.63
   2  -7   2    9.01    0.71
   2  -7   2    9.76    0.61
  -2   7  -3  124.80    3.93
   2  -7   3  125.57    3.78
   2  -7   3  125.24    3.83
   2  -7   3  128.79    4.29
  -2   7  -4   24.49    1.23
   2  -7   4   24.74    1.25
   2  -7   4   23.55    1.19
   2  -7   4   23.61    1.15
  -2   7  -5    1.10    0.32
   2  -7   5    1.74    0.42
   2  -7   5    0.84    0.29
   2  -7   5    1.07    0.32
  -2   7  -6   72.46    2.78
   2  -7   6   77.86    2.89
   2  -7   6   76.01    2.71
   2  -7   6   75.78    2.81
  -2   7  -7   20.62    1.25
   2  -7   7   20.43    1.29
   2  -7   7   20.26    1.05
  -2   7  -8    1.14    0.39
   2  -7   8    1.20    0.26
  -1   7   7   38.15    1.92
  -1   7   7   36.05    1.54
  -1   7   6    1.38    0.43
  -1   7   6    1.09    0.28
   1  -7  -6    1.12    0.29
  -1   7   5   66.73    2.57
  -1   7   5   66.22    2.61
   1  -7  -5   68.55    2.28
  -1   7   4  123.81    4.13
  -1   7   4  113.28    3.88
   1  -7  -4  117.23    3.53
  -1   7   3    7.75    0.69
  -1   7   3    8.49    0.69
   1  -7  -3    8.09    0.57
  -1   7   2    0.12    0.17
  -1   7   2   -0.02    0.18
   1  -7  -2    0.36    0.17
   1  -7  -2    0.25    0.20
  -1   7   1  100.10    3.27
  -1   7   1   99.96    2.83
  -1   7   1  102.18    3.62
   1  -7  -1  103.79    3.06
   1  -7  -1  102.00    3.54
  -1   7   0   35.47    1.49
  -1   7   0   35.78    1.64
  -1   7   0   34.84    1.21
   1  -7   0   36.43    1.37
   1  -7   0   35.83    1.58
  -1   7  -1   19.51    1.11
  -1   7  -1   18.94    0.99
  -1   7  -1   18.68    0.85
   1  -7   1   21.80    0.96
   1  -7   1   18.72    1.06
  -1   7  -2  237.41    6.56
  -1   7  -2  235.56    6.73
  -1   7  -2  234.89    7.51
   1  -7   2  233.49    7.43
   1  -7   2  230.59    6.45
  -1   7  -3   43.33    1.69
   1  -7   3   40.04    1.77
   1  -7   3   42.44    1.63
   1  -7   3   39.67    1.60
  -1   7  -4    0.94    0.35
   1  -7   4    0.97    0.29
   1  -7   4    1.16    0.31
   1  -7   4    0.99    0.34
  -1   7  -5  107.74    3.62
   1  -7   5  114.00    3.84
   1  -7   5  107.80    3.53
   1  -7   5  106.96    3.63
  -1   7  -6    9.80    0.80
   1  -7   6   10.72    0.86
   1  -7   6   10.57    0.88
   1  -7   6   10.37    0.75
  -1   7  -7    4.00    0.72
  -1   7  -7    5.99    0.73
   1  -7   7    5.11    0.48
   0   7   7    1.85    0.36
   0   7   7    0.83    0.40
   0   7   6    5.26    0.63
   0   7   6    5.83    0.81
   0   7   5   52.91    2.25
   0   7   5   55.33    2.32
   0  -7  -5   56.19    1.93
   0   7   4    0.51    0.26
   0   7   4    0.32    0.24
   0  -7  -4    0.53    0.22
   0   7   3   41.33    1.83
   0   7   3   38.09    1.72
   0  -7  -3   40.47    1.50
   0   7   2  201.36    6.00
   0   7   2  212.13    6.63
   0   7   2  187.11    5.37
   0  -7  -2  207.38    5.58
   0   7   1   53.42    2.01
   0   7   1   54.66    2.24
   0   7   1   50.63    1.66
   0  -7  -1   54.18    1.83
   0  -7  -1   52.28    2.13
   0   7   0    3.26    0.47
   0   7   0    3.37    0.52
   0   7   0    3.34    0.34
   0  -7   0    3.00    0.40
   0  -7   0    3.10    0.46
   0   7  -1  130.30    4.02
   0   7  -1  136.21    4.56
   0   7  -1  128.96    3.82
   0  -7   1  131.44    4.46
   0  -7   1  125.62    3.82
   0   7  -2    7.24    0.63
   0   7  -2    6.66    0.65
   0   7  -2    6.82    0.54
   0  -7   2    7.07    0.56
   0  -7   2    7.12    0.66
   0   7  -3   40.61    1.63
   0   7  -3   39.12    1.61
   0  -7   3   38.15    1.74
   0  -7   3   39.73    1.60
   0   7  -4  120.62    3.81
   0   7  -4  114.13    3.79
   0  -7   4  121.18    3.75
   0  -7   4  118.20    4.13
   0   7  -5   38.36    1.75
   0   7  -5   39.73    1.69
   0  -7   5   39.19    1.75
   0  -7   5   36.92    1.66
   0   7  -6    0.33    0.27
   0   7  -6    0.16    0.31
   0  -7   6    0.68    0.22
   0   7  -7   28.12    1.58
   0   7  -7   24.68    1.35
   0  -7   7   26.59    1.31
   1   7   7   10.73    1.16
   1   7   7   12.04    0.81
   1   7   6   79.03    3.01
   1   7   6   75.94    3.08
   1   7   5   27.99    1.57
   1   7   5   25.37    1.40
   1   7   4    4.95    0.68
   1   7   4    5.71    0.73
  -1  -7  -4    6.69    0.49
   1   7   3  105.76    3.77
   1   7   3   96.57    3.45
  -1  -7  -3  102.82    3.08
   1   7   2    0.73    0.32
   1   7   2    0.85    0.16
   1   7   2    1.04    0.35
  -1  -7  -2    0.93    0.26
   1   7   1    6.62    0.45
   1   7   1    7.13    0.72
   1   7   1    6.98    0.80
  -1  -7  -1    6.60    0.62
  -1  -7  -1    7.20    0.54
   1   7   0  184.89    5.48
   1   7   0  186.01    6.17
   1   7   0  184.69    5.21
  -1  -7   0  182.14    5.18
  -1  -7   0  183.86    6.06
   1   7  -1   97.54    3.66
   1   7  -1   99.75    3.09
   1   7  -1  100.76    3.24
  -1  -7   1   99.21    3.08
  -1  -7   1   99.77    3.60
   1   7  -2   22.01    1.05
   1   7  -2   20.83    1.07
  -1  -7   2   20.88    1.05
  -1  -7   2   21.13    1.19
   1   7  -3  203.87    5.90
   1   7  -3  199.93    5.89
  -1  -7   3  198.31    5.76
  -1  -7   3  198.82    6.56
   1   7  -4    0.32    0.29
   1   7  -4    0.59    0.27
  -1  -7   4    0.72    0.26
  -1  -7   4    0.68    0.30
   1   7  -5    7.26    0.83
   1   7  -5    8.55    0.69
  -1  -7   5    7.42    0.69
  -1  -7   5    8.06    0.83
   1   7  -6   42.96    1.80
   1   7  -6   41.29    1.95
  -1  -7   6   40.38    1.84
   1   7  -7   10.02    1.06
  -1  -7   7   10.35    0.73
   2   7   7   17.34    1.08
   2   7   6    3.73    0.58
   2   7   6    3.77    0.67
   2   7   5   30.30    1.64
   2   7   5   27.74    1.55
   2   7   4   79.73    3.12
   2   7   4   75.77    2.96
   2   7   3   40.75    1.96
   2   7   3   38.90    1.80
  -2  -7  -3   40.18    1.48
   2   7   2   13.15    0.69
   2   7   2   15.43    1.06
   2   7   2   15.23    0.96
  -2  -7  -2   16.05    0.80
   2   7   1  107.59    3.34
   2   7   1  109.38    4.05
   2   7   1  111.42    3.62
  -2  -7  -1  111.36    4.00
  -2  -7  -1  110.22    3.31
   2   7   0    0.28    0.22
   2   7   0    0.25    0.17
   2   7   0    0.36    0.26
  -2  -7   0    0.05    0.18
  -2  -7   0   -0.15    0.18
   2   7  -1   10.58    0.76
   2   7  -1   12.85    0.92
   2   7  -1   12.05    0.75
  -2  -7   1   12.36    0.93
  -2  -7   1   11.96    0.76
   2   7  -2   89.21    3.01
   2   7  -2   88.92    2.99
  -2  -7   2   91.76    3.42
  -2  -7   2   90.57    2.95
   2   7  -3   37.88    1.63
   2   7  -3   36.86    1.54
  -2  -7   3   35.03    1.73
  -2  -7   3   36.19    1.57
   2   7  -4    2.49    0.49
   2   7  -4    2.63    0.43
  -2  -7   4    2.53    0.48
  -2  -7   4    2.10    0.45
   2   7  -5   64.67    2.60
   2   7  -5   66.47    2.49
  -2  -7   5   68.79    2.73
  -2  -7   5   65.01    2.53
   2   7  -6    0.08    0.26
  -2  -7   6    1.44    0.41
   2   7  -7    0.31    0.23
  -2  -7   7    0.31    0.18
   3   7   6   -0.12    0.19
   3   7   6   -0.24    0.20
   3   7   5   32.55    1.77
   3   7   5   36.01    1.85
   3   7   4   13.09    1.03
   3   7   4   11.53    0.96
   3   7   3   18.69    1.19
   3   7   3   19.83    1.29
   3   7   2  175.09    5.95
   3   7   2  174.14    5.31
   3   7   2  152.32    4.92
  -3  -7  -2  177.01    4.81
   3   7   1   32.77    1.73
   3   7   1   30.34    1.32
   3   7   1   30.34    1.46
  -3  -7  -1   30.12    1.26
   3   7   0    6.26    0.70
   3   7   0    7.08    0.87
   3   7   0    5.96    0.62
  -3  -7   0    5.90    0.74
  -3  -7   0    7.04    0.57
   3   7  -1  132.44    4.10
   3   7  -1  129.79    4.14
  -3  -7   1  135.20    4.01
  -3  -7   1  130.44    4.68
   3   7  -2    1.18    0.29
   3   7  -2    1.08    0.34
  -3  -7   2    0.60    0.35
  -3  -7   2    1.42    0.36
   3   7  -3   41.17    1.66
   3   7  -3   36.57    1.70
  -3  -7   3   38.98    1.70
  -3  -7   3   41.29    1.94
   3   7  -4   81.85    3.03
  -3  -7   4   81.52    2.93
  -3  -7   4   83.15    3.24
   3   7  -5    7.53    0.88
  -3  -7   5    6.79    0.80
   3   7  -6    0.27    0.23
  -3  -7   6    0.70    0.27
   4   7   6   70.76    3.03
   4   7   5    1.87    0.50
   4   7   5    0.81    0.34
   4   7   4    0.33    0.34
   4   7   4    0.54    0.24
   4   7   3   82.27    3.42
   4   7   3   83.11    3.13
   4   7   2   -0.21    0.24
   4   7   2    0.56    0.32
   4   7   1   37.56    1.96
   4   7   1   35.53    1.57
   4   7   1   36.91    1.69
  -4  -7  -1   38.87    1.48
   4   7   0  114.39    3.74
   4   7   0  114.64    3.69
  -4  -7   0  112.01    3.50
   4   7  -1    0.20    0.21
   4   7  -1    0.02    0.17
  -4  -7   1    0.42    0.20
  -4  -7   1   -0.30    0.18
   4   7  -2    0.31    0.25
   4   7  -2    0.50    0.20
  -4  -7   2    0.49    0.29
  -4  -7   2    0.54    0.31
   4   7  -3   46.78    1.99
  -4  -7   3   43.14    1.88
  -4  -7   3   46.03    2.16
   4   7  -4    4.97    0.73
  -4  -7   4    4.50    0.68
   4   7  -5    0.58    0.29
  -4  -7   5    0.41    0.21
   4   7  -6   40.70    2.05
  -4  -7   6   42.17    2.00
   5   7   5   13.29    1.10
   5   7   5   14.79    1.15
   5   7   4   62.31    2.68
   5   7   4   64.80    2.93
   5   7   3    7.53    0.98
   5   7   3    7.82    0.90
   5   7   2    5.50    0.72
   5   7   2    4.63    0.77
   5   7   1   46.77    1.95
   5   7   1   47.75    2.37
   5   7   1   47.28    2.01
  -5  -7  -1   46.88    1.74
   5   7   0    3.94    0.56
   5   7   0    3.40    0.52
  -5  -7   0    4.00    0.50
   5   7  -1    6.87    0.70
   5   7  -1    6.68    0.76
  -5  -7   1    7.68    0.63
  -5  -7   1    6.06    0.78
   5   7  -2   75.25    2.87
  -5  -7   2   78.27    3.24
  -5  -7   2   77.98    2.75
   5   7  -3   12.38    0.95
  -5  -7   3   11.88    1.02
   5   7  -4    5.14    0.73
  -5  -7   4    5.82    0.80
   5   7  -5   22.74    1.44
  -5  -7   5   25.32    1.48
   6   7   4    0.58    0.26
   6   7   4   -0.18    0.22
   6   7   3   15.01    1.09
   6   7   3   16.21    1.28
   6   7   2   65.49    2.61
   6   7   2   60.74    2.95
   6   7   1    7.88    0.85
   6   7   1    8.79    0.89
   6   7   0    5.74    0.74
   6   7   0    7.08    0.75
  -6  -7   0    6.68    0.53
   6   7  -1   27.64    1.51
  -6  -7   1   29.24    1.38
   6   7  -2    1.59    0.46
  -6  -7   2    2.45    0.54
   6   7  -3    7.59    0.90
  -6  -7   3    7.86    0.99
   6   7  -4   35.09    1.84
  -6  -7   4   34.30    1.90
   7   7   3   18.87    1.43
   7   7   2   -0.41    0.14
   7   7   1   14.39    0.98
   7   7   1   14.22    0.97
   7   7   0   24.70    1.44
   7   7  -1    7.75    0.92
   7   7  -2    0.23    0.31
   7   7  -3   38.01    1.95
  -7  -7   3   36.11    2.02
 -14   8   3   10.36    0.95
  14  -8  -3    9.17    0.95
  14  -8  -3   10.42    0.85
 -14   8   2   53.32    2.59
  14  -8  -2   51.21    2.26
  14  -8  -2   49.64    2.13
  14  -8  -1    7.42    0.84
  14  -8  -1    5.23    0.63
  14  -8   0    2.62    0.55
  14  -8   1   33.75    1.75
  14  -8   2    0.35    0.20
 -13   8   4    2.16    0.50
  13  -8  -4    1.79    0.42
 -13   8   3   35.34    1.97
  13  -8  -3   35.15    1.69
  13  -8  -3   35.51    1.70
 -13   8   2    0.17    0.30
  13  -8  -2    0.93    0.28
  13  -8  -2    0.31    0.24
 -13   8   1    0.72    0.31
  13  -8  -1    1.55    0.39
  13  -8  -1    1.32    0.31
  13  -8   0   67.81    2.47
  13  -8   0   74.77    2.80
  13  -8   1   17.77    1.18
 -13   8  -2   -0.16    0.23
  13  -8   2    0.45    0.25
 -13   8  -3   42.45    1.95
  13  -8   3   41.81    2.05
  13  -8   3   45.59    2.33
 -13   8  -4    0.78    0.34
  13  -8   4    0.22    0.24
  13  -8   4   -0.22    0.18
 -12   8   5    9.48    0.84
  12  -8  -5    7.57    0.87
 -12   8   4   86.20    3.50
  12  -8  -4   83.60    3.10
 -12   8   3   15.53    1.17
  12  -8  -3   15.42    1.02
  12  -8  -3   13.37    0.92
 -12   8   2    8.56    1.02
  12  -8  -2    9.36    0.90
  12  -8  -2    9.93    0.77
 -12   8   1   74.83    3.17
  12  -8  -1   74.28    2.62
  12  -8  -1   72.75    2.72
  12  -8   0    0.52    0.28
  12  -8   0    0.46    0.27
 -12   8  -1   19.15    1.05
  12  -8   1   17.98    1.12
  12  -8   1   17.57    0.93
 -12   8  -2   44.38    1.91
  12  -8   2   44.61    2.26
  12  -8   2   46.80    2.06
 -12   8  -3   10.72    0.88
  12  -8   3   12.05    0.95
  12  -8   3   11.42    1.03
 -12   8  -4    0.50    0.33
  12  -8   4    0.65    0.35
  12  -8   4    0.41    0.24
 -12   8  -5   30.21    1.66
  12  -8   5   29.82    1.75
  12  -8   5   28.71    1.64
 -11   8   5   20.01    1.29
  11  -8  -5   22.73    1.30
 -11   8   4    0.00    0.25
  11  -8  -4   -0.24    0.14
 -11   8   3   35.66    1.87
  11  -8  -3   34.60    1.60
  11  -8  -3   35.66    1.56
 -11   8   2   50.07    2.36
  11  -8  -2   50.73    2.01
  11  -8  -2   49.62    1.97
 -11   8   1    5.40    0.78
  11  -8  -1    7.66    0.63
  11  -8  -1    6.21    0.69
 -11   8   0    0.57    0.23
 -11   8   0    0.69    0.27
  11  -8   0    0.48    0.23
  11  -8   0    0.67    0.27
 -11   8  -1   52.88    2.07
  11  -8   1   56.44    2.18
  11  -8   1   51.66    2.42
  11  -8   1   53.02    1.95
 -11   8  -2   33.56    1.56
  11  -8   2   34.28    1.84
  11  -8   2   30.99    1.35
  11  -8   2   31.51    1.58
 -11   8  -3   11.17    0.89
  11  -8   3   13.02    0.95
  11  -8   3   12.88    1.05
 -11   8  -4   67.88    2.63
  11  -8   4   59.68    2.81
  11  -8   4   64.92    2.63
 -11   8  -5   15.00    1.10
  11  -8   5   15.53    1.12
  11  -8   5   16.26    1.20
 -10   8   6   33.38    1.63
  10  -8  -6   30.05    1.61
 -10   8   5    3.70    0.58
  10  -8  -5    3.34    0.57
 -10   8   4    3.39    0.58
  10  -8  -4    3.12    0.55
 -10   8   3   56.46    2.48
  10  -8  -3   55.15    2.17
  10  -8  -3   55.91    2.04
 -10   8   2   34.10    1.73
  10  -8  -2   29.76    1.42
  10  -8  -2   31.62    1.37
 -10   8   1   36.40    1.83
 -10   8   1   35.21    1.49
  10  -8  -1   35.91    1.50
  10  -8  -1   36.14    1.53
 -10   8   0  183.92    5.51
 -10   8   0  184.78    6.33
  10  -8   0  187.04    5.52
  10  -8   0  186.33    5.33
 -10   8  -1   14.13    0.90
  10  -8   1   14.47    1.05
  10  -8   1   13.59    0.88
  10  -8   1   12.20    0.78
 -10   8  -2   12.45    0.89
  10  -8   2   12.37    0.99
  10  -8   2   11.63    0.85
  10  -8   2   12.28    0.74
 -10   8  -3   38.31    1.78
  10  -8   3   41.29    2.04
  10  -8   3   41.44    1.82
 -10   8  -4    0.17    0.29
  10  -8   4    0.90    0.42
  10  -8   4   -0.18    0.23
 -10   8  -5    6.64    0.84
  10  -8   5    6.23    0.82
  10  -8   5    7.78    0.89
 -10   8  -6   54.02    2.40
  10  -8   6   52.21    2.44
  10  -8   6   51.05    2.34
  -9   8   6    0.34    0.18
   9  -8  -6    0.11    0.26
  -9   8   5   24.88    1.37
   9  -8  -5   24.55    1.35
  -9   8   4  106.37    3.92
   9  -8  -4  106.50    3.53
  -9   8   3    7.17    0.82
   9  -8  -3    7.36    0.54
   9  -8  -3    6.73    0.71
  -9   8   2   10.57    0.86
  -9   8   2   10.25    0.67
   9  -8  -2    9.00    0.70
   9  -8  -2    9.27    0.66
  -9   8   1   52.71    1.97
  -9   8   1   54.97    2.35
   9  -8  -1   50.38    1.88
   9  -8  -1   53.00    1.96
  -9   8   0   18.05    0.97
   9  -8   0   16.83    0.91
   9  -8   0   16.79    1.12
   9  -8   0   16.36    0.92
  -9   8  -1    7.69    0.76
  -9   8  -1    7.83    0.76
   9  -8   1    9.20    0.81
   9  -8   1    7.84    0.63
   9  -8   1    7.88    0.59
  -9   8  -2  183.06    5.50
   9  -8   2  181.65    5.45
   9  -8   2  178.86    6.17
   9  -8   2  181.42    5.18
  -9   8  -3   22.75    1.24
   9  -8   3   21.44    1.33
   9  -8   3   21.63    1.03
   9  -8   3   21.03    1.19
  -9   8  -4    7.06    0.81
   9  -8   4    7.15    0.88
   9  -8   4    6.68    0.77
  -9   8  -5   42.37    1.98
   9  -8   5   40.80    2.03
   9  -8   5   43.05    1.96
  -9   8  -6    2.46    0.53
   9  -8   6    3.71    0.61
   9  -8   6    3.80    0.63
  -8   8   7    0.66    0.18
   8  -8  -7    1.00    0.29
  -8   8   6    0.03    0.13
   8  -8  -6   -0.22    0.15
  -8   8   5   46.97    2.04
   8  -8  -5   49.27    2.03
  -8   8   4    1.30    0.35
  -8   8   4    1.15    0.21
   8  -8  -4    1.47    0.37
  -8   8   3   29.09    1.50
  -8   8   3   27.44    1.24
   8  -8  -3   25.61    1.28
  -8   8   2  220.33    7.11
  -8   8   2  214.15    6.29
   8  -8  -2  220.20    6.03
   8  -8  -2  210.52    6.13
  -8   8   1   10.94    0.74
  -8   8   1   10.52    0.86
   8  -8  -1   10.55    0.64
   8  -8  -1   10.98    0.73
  -8   8   0    3.53    0.58
  -8   8   0    3.64    0.50
   8  -8   0    4.75    0.53
   8  -8   0    3.56    0.54
   8  -8   0    3.92    0.46
  -8   8  -1  170.86    5.77
  -8   8  -1  169.18    5.13
   8  -8   1  171.96    4.89
   8  -8   1  168.39    4.99
   8  -8   1  171.19    5.77
  -8   8  -2    4.89    0.61
   8  -8   2    5.05    0.68
   8  -8   2    5.31    0.56
   8  -8   2    5.87    0.63
  -8   8  -3   20.45    1.16
   8  -8   3   20.74    0.99
   8  -8   3   17.65    1.16
   8  -8   3   19.07    1.07
  -8   8  -4   87.90    3.14
   8  -8   4   86.22    2.80
   8  -8   4   87.28    3.38
   8  -8   4   87.12    3.08
  -8   8  -5    1.21    0.37
   8  -8   5    0.53    0.33
   8  -8   5    1.24    0.38
  -8   8  -6    1.36    0.47
   8  -8   6    2.58    0.49
   8  -8   6    2.36    0.51
  -8   8  -7   19.26    1.32
   8  -8   7   19.22    1.16
   8  -8   7   18.19    1.25
  -7   8   7   10.05    0.68
   7  -8  -7   10.02    0.82
  -7   8   6   41.41    1.79
   7  -8  -6   42.30    1.86
  -7   8   5    7.19    0.66
  -7   8   5    6.90    0.60
   7  -8  -5    6.71    0.76
  -7   8   4    0.42    0.24
  -7   8   4    0.28    0.16
   7  -8  -4    0.12    0.21
  -7   8   3  195.75    5.92
  -7   8   3  206.20    6.60
   7  -8  -3  202.12    5.80
  -7   8   2   22.34    1.11
  -7   8   2   22.13    1.24
   7  -8  -2   21.88    1.10
   7  -8  -2   20.59    0.85
  -7   8   1  103.26    3.30
  -7   8   1  101.24    3.70
   7  -8  -1  101.43    3.67
   7  -8  -1  100.57    3.01
   7  -8  -1  102.52    3.17
  -7   8   0  179.42    6.12
  -7   8   0  185.95    5.47
   7  -8   0  189.57    5.23
   7  -8   0  181.11    5.22
   7  -8   0  187.27    6.13
  -7   8  -1    6.67    0.67
  -7   8  -1    6.15    0.72
   7  -8   1    6.51    0.52
   7  -8   1    5.83    0.50
   7  -8   1    7.17    0.68
  -7   8  -2    0.81    0.31
   7  -8   2    0.87    0.32
   7  -8   2    0.69    0.25
   7  -8   2    1.12    0.29
  -7   8  -3  100.87    3.40
   7  -8   3   99.37    3.68
   7  -8   3   96.92    3.26
   7  -8   3  103.50    3.14
  -7   8  -4    6.52    0.77
   7  -8   4    6.29    0.72
   7  -8   4    6.66    0.54
   7  -8   4    6.92    0.78
  -7   8  -5   25.69    1.45
   7  -8   5   26.84    1.41
   7  -8   5   27.45    1.23
   7  -8   5   25.84    1.42
  -7   8  -6   74.81    2.95
   7  -8   6   75.35    2.96
   7  -8   6   74.80    2.89
  -7   8  -7   11.23    0.97
   7  -8   7    9.85    1.05
   7  -8   7   10.58    0.80
  -6   8   7   37.33    1.54
   6  -8  -7   37.16    1.74
  -6   8   6    1.25    0.29
  -6   8   6    0.75    0.25
   6  -8  -6    0.98    0.32
  -6   8   5   32.86    1.55
  -6   8   5   34.53    1.59
   6  -8  -5   35.42    1.59
  -6   8   4  165.71    5.00
  -6   8   4  159.90    5.41
   6  -8  -4  162.61    4.86
  -6   8   3    7.81    0.65
  -6   8   3    6.09    0.69
   6  -8  -3   10.01    0.71
  -6   8   2   28.67    1.41
  -6   8   2   26.93    1.27
   6  -8  -2   27.20    0.92
   6  -8  -2   25.66    1.20
  -6   8   1  120.29    4.24
  -6   8   1  122.26    3.83
   6  -8  -1  119.92    3.65
   6  -8  -1  126.21    3.45
   6  -8  -1  119.15    4.19
  -6   8   0    3.12    0.45
  -6   8   0    2.71    0.47
   6  -8   0    3.09    0.43
   6  -8   0    2.52    0.46
   6  -8   0    2.87    0.34
  -6   8  -1   50.35    1.93
  -6   8  -1   49.70    2.10
   6  -8   1   50.31    2.10
   6  -8   1   49.44    1.73
   6  -8   1   48.95    1.79
  -6   8  -2  116.09    3.78
  -6   8  -2  118.48    4.16
   6  -8   2  115.27    3.60
   6  -8   2  119.47    4.15
   6  -8   2  121.58    3.57
  -6   8  -3   13.97    0.91
   6  -8   3   15.07    0.89
   6  -8   3   15.12    0.83
   6  -8   3   12.97    0.94
  -6   8  -4    1.34    0.44
   6  -8   4    1.67    0.40
   6  -8   4    1.25    0.40
   6  -8   4    2.22    0.37
  -6   8  -5   35.20    1.69
   6  -8   5   33.41    1.65
   6  -8   5   35.79    1.50
   6  -8   5   32.66    1.59
  -6   8  -6   22.33    1.37
   6  -8   6   20.68    1.21
   6  -8   6   21.89    1.30
   6  -8   6   20.23    1.08
  -6   8  -7    1.48    0.39
   6  -8   7    1.57    0.44
   6  -8   7    1.98    0.39
  -5   8   7    5.60    0.46
  -5   8   7    5.99    0.73
   5  -8  -7    4.81    0.64
  -5   8   6    8.88    0.68
  -5   8   6    9.85    0.79
   5  -8  -6    9.97    0.77
  -5   8   5   46.29    1.95
  -5   8   5   46.81    1.97
   5  -8  -5   46.53    1.89
  -5   8   4    0.19    0.21
  -5   8   4   -0.29    0.22
   5  -8  -4    0.38    0.25
  -5   8   3   16.41    0.96
  -5   8   3   15.64    0.99
   5  -8  -3   14.79    0.87
  -5   8   2  292.51    9.32
  -5   8   2  300.04    8.46
   5  -8  -2  299.71    8.08
  -5   8   1   13.06    0.90
  -5   8   1   13.29    0.83
   5  -8  -1   12.07    0.74
   5  -8  -1   13.47    0.55
   5  -8  -1   13.09    0.86
  -5   8   0   12.25    0.80
  -5   8   0   13.34    0.90
   5  -8   0   13.67    0.89
   5  -8   0   12.92    0.62
   5  -8   0   12.11    0.73
  -5   8  -1  123.77    3.82
  -5   8  -1  117.80    4.19
   5  -8   1  117.99    3.59
   5  -8   1  120.04    3.55
   5  -8   1  124.70    4.21
  -5   8  -2   19.98    1.13
  -5   8  -2   19.21    1.07
   5  -8   2   19.81    0.98
   5  -8   2   20.66    1.15
   5  -8   2   20.14    0.97
  -5   8  -3    4.09    0.57
   5  -8   3    5.50    0.56
   5  -8   3    5.06    0.57
   5  -8   3    5.15    0.64
  -5   8  -4  188.94    5.72
   5  -8   4  187.28    6.16
   5  -8   4  184.98    5.58
   5  -8   4  185.22    5.37
  -5   8  -5    7.38    0.83
   5  -8   5    9.25    0.76
   5  -8   5    8.29    0.68
   5  -8   5    8.99    0.74
  -5   8  -6    0.84    0.39
   5  -8   6    0.72    0.36
   5  -8   6    1.03    0.32
   5  -8   6    1.27    0.29
  -5   8  -7   26.54    1.54
   5  -8   7   27.98    1.55
   5  -8   7   28.20    1.38
  -4   8   7    5.68    0.47
  -4   8   7    5.66    0.76
   4  -8  -7    6.38    0.72
  -4   8   6   95.00    3.44
  -4   8   6   94.36    3.36
   4  -8  -6   95.22    3.20
  -4   8   5    8.69    0.74
  -4   8   5    7.45    0.65
   4  -8  -5    8.55    0.70
  -4   8   4   33.74    1.56
  -4   8   4   33.35    1.59
   4  -8  -4   35.13    1.48
  -4   8   3  141.52    4.75
  -4   8   3  143.82    4.44
   4  -8  -3  133.76    4.12
  -4   8   2    0.74    0.28
  -4   8   2    0.52    0.28
   4  -8  -2    0.73    0.28
  -4   8   1   40.91    1.79
  -4   8   1   41.37    1.67
   4  -8  -1   38.72    1.19
   4  -8  -1   38.38    1.72
   4  -8  -1   39.91    1.52
  -4   8   0  218.84    6.94
  -4   8   0  204.43    6.22
   4  -8   0  222.35    5.82
   4  -8   0  214.35    6.87
   4  -8   0  209.13    5.92
  -4   8  -1   30.22    1.35
  -4   8  -1   29.78    1.47
   4  -8   1   30.35    1.15
   4  -8   1   30.45    1.46
   4  -8   1   29.09    1.24
  -4   8  -2    3.01    0.49
  -4   8  -2    3.00    0.47
   4  -8   2    2.54    0.38
   4  -8   2    2.61    0.46
   4  -8   2    2.63    0.40
  -4   8  -3   75.34    2.66
   4  -8   3   72.29    2.50
   4  -8   3   75.88    2.49
   4  -8   3   72.54    2.82
  -4   8  -4    2.59    0.49
   4  -8   4    3.19    0.51
   4  -8   4    3.06    0.47
   4  -8   4    2.88    0.50
  -4   8  -5    8.56    0.89
   4  -8   5    8.84    0.70
   4  -8   5    8.33    0.85
   4  -8   5    9.30    0.75
  -4   8  -6   81.47    3.01
   4  -8   6   78.26    2.78
   4  -8   6   75.54    2.92
   4  -8   6   77.56    2.95
  -4   8  -7   29.07    1.60
   4  -8   7   28.74    1.58
   4  -8   7   28.37    1.39
  -3   8   7   69.74    2.86
  -3   8   7   69.61    2.55
   3  -8  -7   69.46    2.56
  -3   8   6    0.34    0.28
  -3   8   6    0.66    0.23
   3  -8  -6    0.67    0.28
  -3   8   5   44.61    1.99
  -3   8   5   45.40    1.94
   3  -8  -5   44.49    1.77
  -3   8   4   93.67    3.28
  -3   8   4   94.10    3.39
   3  -8  -4   91.10    2.98
  -3   8   3    3.91    0.55
  -3   8   3    4.61    0.61
   3  -8  -3    5.21    0.56
  -3   8   2    8.94    0.75
  -3   8   2    9.10    0.70
   3  -8  -2    9.25    0.65
  -3   8   1  107.36    3.60
  -3   8   1  104.46    3.05
  -3   8   1  117.55    4.01
   3  -8  -1  116.31    3.93
   3  -8  -1  119.15    3.43
  -3   8   0    8.39    0.66
  -3   8   0    8.77    0.73
   3  -8   0    7.99    0.44
   3  -8   0    7.90    0.67
   3  -8   0    8.52    0.61
  -3   8  -1   18.82    1.03
  -3   8  -1   21.37    1.18
   3  -8   1   19.21    0.96
   3  -8   1   20.31    1.13
   3  -8   1   19.24    0.84
  -3   8  -2  149.11    4.61
  -3   8  -2  152.77    5.12
   3  -8   2  151.88    4.40
   3  -8   2  150.32    5.07
   3  -8   2  149.58    4.39
  -3   8  -3   80.52    2.81
   3  -8   3   80.10    2.66
   3  -8   3   79.50    3.01
   3  -8   3   80.94    2.67
  -3   8  -4    2.05    0.48
   3  -8   4    1.85    0.40
   3  -8   4    2.31    0.42
   3  -8   4    1.87    0.41
  -3   8  -5   68.63    2.63
   3  -8   5   69.84    2.71
   3  -8   5   69.85    2.60
   3  -8   5   69.19    2.50
  -3   8  -6    3.06    0.58
   3  -8   6    4.50    0.60
   3  -8   6    4.47    0.58
   3  -8   6    5.24    0.72
  -3   8  -7   11.76    0.94
   3  -8   7   12.99    1.00
   3  -8   7   11.13    0.78
  -2   8   7    0.91    0.41
  -2   8   7    1.31    0.29
  -2   8   6    1.42    0.34
  -2   8   6    1.77    0.51
   2  -8  -6    1.65    0.35
  -2   8   5   19.83    1.16
  -2   8   5   22.28    1.30
   2  -8  -5   20.08    1.04
  -2   8   4    7.19    0.81
  -2   8   4    6.82    0.75
   2  -8  -4    6.95    0.58
  -2   8   3   19.27    1.13
  -2   8   3   19.90    1.16
   2  -8  -3   20.14    1.00
  -2   8   2  243.01    7.89
  -2   8   2  251.27    7.21
   2  -8  -2  244.60    6.77
  -2   8   1   58.91    2.40
  -2   8   1   59.53    2.20
  -2   8   1   55.02    1.69
   2  -8  -1   61.10    2.35
   2  -8  -1   58.78    2.02
  -2   8   0   14.75    0.68
  -2   8   0   14.68    0.98
  -2   8   0   14.31    0.88
   2  -8   0   14.32    0.93
   2  -8   0   13.74    0.81
  -2   8  -1  174.93    5.76
  -2   8  -1  168.07    5.16
  -2   8  -1  173.10    4.86
   2  -8   1  166.35    4.89
   2  -8   1  176.52    5.70
  -2   8  -2   15.31    0.98
  -2   8  -2   14.35    0.91
   2  -8   2   13.47    0.81
   2  -8   2   13.60    0.76
   2  -8   2   13.73    0.92
  -2   8  -3   33.27    1.51
   2  -8   3   36.67    1.68
   2  -8   3   33.24    1.42
   2  -8   3   33.05    1.44
  -2   8  -4  132.76    4.29
   2  -8   4  136.94    4.64
   2  -8   4  136.07    4.23
   2  -8   4  130.86    4.12
  -2   8  -5    5.75    0.74
   2  -8   5    5.56    0.69
   2  -8   5    5.94    0.70
   2  -8   5    6.01    0.72
  -2   8  -6   -0.18    0.20
   2  -8   6   -0.25    0.25
   2  -8   6   -0.19    0.15
   2  -8   6   -0.18    0.20
  -2   8  -7   19.65    1.22
   2  -8   7   19.58    1.26
   2  -8   7   17.08    1.01
  -1   8   7   15.86    0.94
  -1   8   7   14.18    1.14
  -1   8   6   91.63    3.38
  -1   8   6   90.94    3.48
  -1   8   5    7.30    0.70
  -1   8   5    5.84    0.79
   1  -8  -5    6.45    0.64
  -1   8   4   55.76    2.35
  -1   8   4   58.52    2.43
   1  -8  -4   60.30    2.07
  -1   8   3   74.33    2.75
  -1   8   3   71.63    2.90
   1  -8  -3   76.88    2.47
  -1   8   2    4.50    0.63
  -1   8   2    4.82    0.63
   1  -8  -2    4.66    0.52
  -1   8   1   46.41    1.51
  -1   8   1   50.29    1.97
  -1   8   1   50.02    2.15
   1  -8  -1   48.65    1.76
   1  -8  -1   50.02    2.07
  -1   8   0  180.46    6.06
  -1   8   0  182.89    5.45
  -1   8   0  180.82    5.03
   1  -8   0  177.80    5.96
   1  -8   0  182.42    5.14
  -1   8  -1    4.97    0.58
  -1   8  -1    4.58    0.40
  -1   8  -1    5.64    0.71
   1  -8   1    5.10    0.64
   1  -8   1    5.16    0.56
  -1   8  -2    2.35    0.40
  -1   8  -2    3.53    0.51
   1  -8   2    2.08    0.43
   1  -8   2    3.03    0.44
  -1   8  -3   20.03    1.08
  -1   8  -3   22.43    1.19
   1  -8   3   19.82    1.07
   1  -8   3   20.08    1.18
  -1   8  -4   13.46    0.91
  -1   8  -4   11.82    0.90
   1  -8   4   13.43    0.93
   1  -8   4   13.13    0.86
  -1   8  -5    2.38    0.46
  -1   8  -5    0.86    0.37
   1  -8   5    1.02    0.36
   1  -8   5    1.27    0.33
  -1   8  -6  103.18    3.72
  -1   8  -6  104.62    3.65
   1  -8   6  109.41    3.81
   1  -8   6  101.43    3.57
  -1   8  -7   17.15    1.14
  -1   8  -7   15.75    1.22
   1  -8   7   17.69    1.04
   0   8   7   19.64    1.15
   0   8   7   22.99    1.49
   0   8   6    2.20    0.52
   0   8   6    2.59    0.48
   0   8   5    1.30    0.39
   0   8   5    0.96    0.36
   0  -8  -5    1.15    0.24
   0   8   4   86.77    3.40
   0   8   4   91.49    3.30
   0  -8  -4   90.24    2.85
   0   8   3   19.18    1.20
   0   8   3   19.10    1.16
   0  -8  -3   17.59    0.92
   0   8   2    5.09    0.66
   0   8   2    5.63    0.72
   0  -8  -2    4.88    0.54
   0   8   1  166.32    5.71
   0   8   1  171.84    5.15
   0   8   1  165.38    4.66
   0  -8  -1  166.95    4.78
   0  -8  -1  162.24    5.57
   0   8   0    3.16    0.50
   0   8   0    3.46    0.59
   0   8   0    4.08    0.40
   0  -8   0    2.89    0.49
   0  -8   0    3.21    0.45
   0   8  -1   10.71    0.78
   0   8  -1   11.32    0.67
   0   8  -1   10.22    0.86
   0  -8   1   13.42    0.92
   0  -8   1   10.61    0.71
   0   8  -2  211.99    6.27
   0   8  -2  210.13    6.10
   0  -8   2  211.31    6.04
   0  -8   2  215.91    6.96
   0   8  -3   26.73    1.33
   0   8  -3   27.03    1.30
   0  -8   3   25.79    1.28
   0  -8   3   29.43    1.49
   0   8  -4    1.87    0.38
   0   8  -4    1.24    0.34
   0  -8   4    1.22    0.36
   0  -8   4    0.98    0.33
   0   8  -5   43.31    1.99
   0   8  -5   49.64    1.99
   0  -8   5   46.30    1.97
   0  -8   5   47.46    2.09
   0   8  -6    0.25    0.21
   0   8  -6   -0.21    0.25
   0  -8   6    0.53    0.23
   0  -8   6    0.14    0.19
   0   8  -7    0.55    0.29
   0  -8   7    0.73    0.25
   1   8   6    2.61    0.50
   1   8   6    1.97    0.48
   1   8   5   89.22    3.45
   1   8   5   85.79    3.36
   1   8   4    4.84    0.72
   1   8   4    5.51    0.75
  -1  -8  -4    5.61    0.55
   1   8   3   31.07    1.68
   1   8   3   33.55    1.65
  -1  -8  -3   32.13    1.32
   1   8   2  148.71    4.79
   1   8   2  152.62    5.31
  -1  -8  -2  150.13    4.37
   1   8   1   15.31    1.09
   1   8   1   15.64    0.99
   1   8   1   14.39    0.73
  -1  -8  -1   16.28    0.87
   1   8   0   10.83    0.81
   1   8   0   11.70    0.95
   1   8   0   12.16    0.69
  -1  -8   0   11.68    0.76
  -1  -8   0   12.86    0.92
   1   8  -1   77.29    2.67
   1   8  -1   83.80    2.89
  -1  -8   1   87.28    3.22
  -1  -8   1   82.99    2.74
   1   8  -2    7.99    0.65
   1   8  -2    7.57    0.77
  -1  -8   2    7.85    0.75
  -1  -8   2    6.60    0.76
   1   8  -3    0.16    0.20
   1   8  -3    0.36    0.26
  -1  -8   3    0.55    0.24
  -1  -8   3    0.61    0.30
   1   8  -4   61.34    2.40
   1   8  -4   60.80    2.34
  -1  -8   4   65.44    2.64
  -1  -8   4   58.50    2.32
   1   8  -5   40.27    1.77
   1   8  -5   41.47    1.90
  -1  -8   5   42.65    1.95
  -1  -8   5   37.93    1.79
   1   8  -6    2.31    0.48
  -1  -8   6    2.67    0.50
   2   8   6   55.48    2.51
   2   8   6   58.61    2.63
   2   8   5    1.05    0.36
   2   8   5    1.58    0.38
   2   8   4   20.94    1.36
   2   8   4   22.04    1.38
   2   8   3   48.11    2.30
   2   8   3   47.46    2.12
  -2  -8  -3   49.35    1.76
   2   8   2    0.22    0.28
   2   8   2   -0.04    0.21
  -2  -8  -2    0.34    0.17
   2   8   1    8.98    0.86
   2   8   1    8.53    0.59
   2   8   1    9.83    0.79
  -2  -8  -1    9.70    0.67
   2   8   0   86.67    3.44
   2   8   0   85.43    3.01
   2   8   0   86.34    2.81
  -2  -8   0   84.42    3.33
  -2  -8   0   85.49    2.79
   2   8  -1   36.16    1.50
   2   8  -1   34.52    1.57
  -2  -8   1   35.13    1.51
  -2  -8   1   35.02    1.79
   2   8  -2    2.24    0.45
   2   8  -2    1.84    0.40
  -2  -8   2    2.68    0.52
  -2  -8   2    2.59    0.46
   2   8  -3   43.07    1.80
   2   8  -3   42.45    1.85
  -2  -8   3   41.74    1.81
  -2  -8   3   46.34    2.09
   2   8  -4    7.40    0.77
   2   8  -4    8.03    0.86
  -2  -8   4    6.69    0.76
  -2  -8   4    8.50    0.80
   2   8  -5    6.84    0.81
  -2  -8   5    7.21    0.86
  -2  -8   5    9.22    0.80
   2   8  -6   53.22    2.40
  -2  -8   6   54.54    2.38
   3   8   5   11.43    0.98
   3   8   5   10.06    1.12
   3   8   4   58.80    2.73
   3   8   4   62.23    2.62
   3   8   3    0.09    0.26
   3   8   3    0.40    0.30
   3   8   2    4.28    0.68
   3   8   2    4.59    0.76
  -3  -8  -2    4.82    0.52
   3   8   1   26.11    1.35
   3   8   1   31.24    1.74
   3   8   1   27.87    1.44
  -3  -8  -1   29.57    1.28
   3   8   0   13.51    0.84
   3   8   0   14.73    0.95
  -3  -8   0   12.18    0.80
   3   8  -1    2.43    0.43
   3   8  -1    2.92    0.50
  -3  -8   1    2.58    0.52
  -3  -8   1    3.09    0.48
   3   8  -2  114.23    3.77
   3   8  -2  113.83    3.78
  -3  -8   2  121.37    4.36
  -3  -8   2  111.66    3.69
   3   8  -3   30.09    1.38
   3   8  -3   27.06    1.43
  -3  -8   3   27.45    1.59
  -3  -8   3   27.29    1.40
   3   8  -4    0.88    0.34
  -3  -8   4   -0.13    0.25
  -3  -8   4    0.48    0.26
   3   8  -5   23.11    1.42
  -3  -8   5   22.02    1.36
   4   8   5   21.34    1.41
   4   8   5   19.29    1.36
   4   8   4   -0.21    0.20
   4   8   4   -0.43    0.17
   4   8   3   23.34    1.41
   4   8   3   21.65    1.49
   4   8   2   75.18    3.32
   4   8   2   76.65    2.95
   4   8   1   13.54    1.11
   4   8   1   13.89    1.01
  -4  -8  -1   14.24    0.82
   4   8   0    4.39    0.63
   4   8   0    6.10    0.68
  -4  -8   0    6.71    0.68
   4   8  -1   29.43    1.46
   4   8  -1   31.69    1.50
  -4  -8   1   29.83    1.41
   4   8  -2    0.70    0.29
   4   8  -2    0.44    0.19
  -4  -8   2    0.91    0.32
  -4  -8   2    0.46    0.30
   4   8  -3    2.34    0.50
  -4  -8   3    2.50    0.46
  -4  -8   3    2.99    0.60
   4   8  -4   60.13    2.54
  -4  -8   4   59.58    2.70
   4   8  -5   12.41    1.01
  -4  -8   5   13.66    1.04
   5   8   4    2.93    0.57
   5   8   4    1.91    0.46
   5   8   3   21.09    1.35
   5   8   3   20.48    1.47
   5   8   2    0.37    0.25
   5   8   2    0.24    0.20
   5   8   1    2.34    0.49
   5   8   0   51.18    2.10
   5   8   0   48.01    2.10
  -5  -8   0   50.50    1.95
   5   8  -1   33.18    1.56
   5   8  -1   35.62    1.70
  -5  -8   1   33.75    1.55
   5   8  -2    0.62    0.37
  -5  -8   2    0.28    0.25
  -5  -8   2    0.43    0.24
   5   8  -3   33.51    1.73
  -5  -8   3   31.96    1.84
   5   8  -4    2.45    0.55
  -5  -8   4    3.01    0.56
   6   8   3    2.12    0.48
   6   8   2    0.14    0.18
   6   8   1   56.96    2.41
   6   8   0    1.96    0.42
   6   8  -1   17.23    1.14
  -6  -8   1   16.64    1.02
   6   8  -2   45.23    2.13
   6   8  -3    2.73    0.60
  -6  -8   3    1.99    0.43
 -14   9   2    7.22    0.98
  14  -9  -2    7.73    0.84
  14  -9  -2    7.65    0.85
  14  -9  -1   23.72    1.35
  14  -9  -1   22.16    1.23
  14  -9   0    0.15    0.18
  14  -9   1    3.42    0.59
  14  -9   2   37.91    1.93
 -13   9   4   -0.04    0.18
  13  -9  -4   -0.06    0.17
 -13   9   3   10.35    0.99
  13  -9  -3   11.74    0.93
 -13   9   2   32.83    1.92
  13  -9  -2   32.86    1.60
  13  -9  -2   33.46    1.60
 -13   9   1   13.25    1.07
  13  -9  -1    9.96    0.81
  13  -9  -1   12.13    0.87
  13  -9   0    1.89    0.40
  13  -9   0    2.45    0.45
  13  -9   1   37.35    1.81
 -13   9  -2    1.39    0.39
  13  -9   2    2.02    0.45
 -13   9  -3    4.74    0.69
  13  -9   3    3.13    0.56
  13  -9   3    3.79    0.71
 -13   9  -4   49.77    2.25
  13  -9   4   48.90    2.52
 -12   9   5    2.52    0.51
  12  -9  -5    1.54    0.36
 -12   9   4    0.31    0.23
  12  -9  -4    0.12    0.23
 -12   9   3   29.82    1.76
  12  -9  -3   30.59    1.55
 -12   9   2    2.35    0.58
  12  -9  -2    2.65    0.44
  12  -9  -2    2.14    0.51
 -12   9   1   24.61    1.53
  12  -9  -1   25.79    1.31
  12  -9  -1   22.80    1.24
  12  -9   0  103.25    3.33
  12  -9   0   98.14    3.44
 -12   9  -1   12.65    0.87
  12  -9   1   13.41    0.95
  12  -9   1   12.20    0.80
 -12   9  -2    0.29    0.29
  12  -9   2    0.73    0.30
  12  -9   2    0.52    0.24
 -12   9  -3   29.70    1.57
  12  -9   3   29.48    1.60
  12  -9   3   31.49    1.83
 -12   9  -4    1.67    0.53
  12  -9   4    2.23    0.58
  12  -9   4    1.54    0.38
 -12   9  -5    4.68    0.74
  12  -9   5    5.80    0.83
 -11   9   5   21.81    1.34
  11  -9  -5   20.57    1.30
 -11   9   4   80.62    3.30
  11  -9  -4   78.82    2.95
 -11   9   3    1.47    0.40
  11  -9  -3    1.06    0.36
 -11   9   2   12.19    0.99
  11  -9  -2   10.50    0.84
  11  -9  -2   11.34    0.75
 -11   9   1   51.15    2.03
 -11   9   1   56.02    2.54
  11  -9  -1   55.11    2.07
  11  -9  -1   54.39    2.10
 -11   9   0   -0.05    0.19
 -11   9   0    0.33    0.24
  11  -9   0    0.13    0.19
  11  -9   0   -0.08    0.17
 -11   9  -1   15.83    1.00
  11  -9   1   15.09    0.90
  11  -9   1   16.52    1.03
 -11   9  -2   61.05    2.41
  11  -9   2   58.45    2.73
  11  -9   2   64.48    2.45
  11  -9   2   61.98    2.22
 -11   9  -3    9.41    0.97
  11  -9   3    9.13    1.09
  11  -9   3    9.58    0.96
 -11   9  -4    3.12    0.58
  11  -9   4    3.45    0.57
  11  -9   4    3.20    0.60
 -11   9  -5   17.50    1.21
  11  -9   5   19.67    1.26
  11  -9   5   18.04    1.29
 -10   9   6    6.93    0.65
  10  -9  -6    7.80    0.89
 -10   9   5   25.79    1.43
  10  -9  -5   23.48    1.36
 -10   9   4    0.11    0.24
  10  -9  -4   -0.06    0.22
 -10   9   3    6.56    0.82
  10  -9  -3    5.86    0.71
 -10   9   2   61.11    2.67
 -10   9   2   57.39    2.21
  10  -9  -2   61.17    2.30
  10  -9  -2   62.49    2.13
 -10   9   1   37.33    1.60
 -10   9   1   34.88    1.87
  10  -9  -1   39.01    1.54
  10  -9  -1   36.08    1.59
 -10   9   0    6.53    0.71
 -10   9   0    5.18    0.75
  10  -9   0    6.27    0.65
  10  -9   0    5.65    0.62
 -10   9  -1   81.16    2.90
  10  -9   1   81.94    2.75
  10  -9   1   82.06    2.85
  10  -9   1   84.10    3.36
 -10   9  -2    3.48    0.57
  10  -9   2    4.28    0.57
  10  -9   2    3.66    0.50
  10  -9   2    5.07    0.73
 -10   9  -3   10.58    0.89
  10  -9   3    9.25    0.89
  10  -9   3    9.55    0.81
  10  -9   3    9.43    0.67
 -10   9  -4   85.85    3.18
  10  -9   4   86.75    3.49
  10  -9   4   82.19    3.11
 -10   9  -5   29.33    1.63
  10  -9   5   29.53    1.68
  10  -9   5   27.15    1.53
 -10   9  -6   -0.10    0.22
  10  -9   6    0.02    0.19
  10  -9   6   -0.09    0.21
  -9   9   6   68.11    2.77
   9  -9  -6   70.79    2.75
  -9   9   5   16.35    1.05
   9  -9  -5   14.29    1.02
  -9   9   4    8.25    0.79
   9  -9  -4    9.63    0.95
  -9   9   3  101.97    3.84
  -9   9   3   99.08    3.34
   9  -9  -3  102.78    3.40
  -9   9   2    9.14    0.86
  -9   9   2    9.26    0.71
   9  -9  -2   10.31    0.75
  -9   9   1   65.32    2.39
  -9   9   1   65.71    2.75
   9  -9  -1   64.81    2.32
   9  -9  -1   63.97    2.20
  -9   9   0  102.46    3.90
  -9   9   0  102.35    3.42
   9  -9   0  102.28    3.28
   9  -9   0  104.67    3.27
  -9   9  -1   10.14    0.77
   9  -9   1    8.30    0.81
   9  -9   1   10.44    0.72
   9  -9   1    9.14    0.70
  -9   9  -2    1.35    0.38
   9  -9   2    1.64    0.45
   9  -9   2    1.72    0.37
   9  -9   2    1.29    0.37
  -9   9  -3   31.62    1.56
   9  -9   3   28.99    1.64
   9  -9   3   30.08    1.46
   9  -9   3   30.61    1.35
  -9   9  -4    1.12    0.34
   9  -9   4    2.07    0.47
   9  -9   4    2.59    0.52
   9  -9   4    2.39    0.36
  -9   9  -5   -0.25    0.27
   9  -9   5    0.00    0.27
   9  -9   5   -0.06    0.17
  -9   9  -6   45.41    2.19
   9  -9   6   46.19    2.16
   9  -9   6   49.12    2.25
  -8   9   6    2.08    0.39
   8  -9  -6    1.54    0.40
  -8   9   5   39.87    1.88
   8  -9  -5   41.43    1.86
  -8   9   4   59.68    2.51
  -8   9   4   60.01    2.26
   8  -9  -4   60.55    2.33
  -8   9   3    0.23    0.22
  -8   9   3    0.44    0.29
   8  -9  -3    0.50    0.25
  -8   9   2    7.64    0.74
  -8   9   2    7.40    0.64
   8  -9  -2    7.61    0.75
  -8   9   1   86.75    3.36
  -8   9   1   86.57    2.98
   8  -9  -1   88.52    2.70
   8  -9  -1   85.40    2.87
  -8   9   0   12.01    0.94
  -8   9   0   12.14    0.84
   8  -9   0   12.91    0.73
   8  -9   0   13.25    0.82
   8  -9   0   11.40    0.90
  -8   9  -1   16.11    1.09
  -8   9  -1   14.04    0.93
   8  -9   1   14.88    0.88
   8  -9   1   14.68    1.04
   8  -9   1   14.50    0.83
  -8   9  -2  154.29    4.86
   8  -9   2  152.51    4.67
   8  -9   2  153.54    4.57
   8  -9   2  157.50    5.40
  -8   9  -3   31.34    1.54
   8  -9   3   32.32    1.49
   8  -9   3   31.68    1.67
   8  -9   3   32.69    1.42
  -8   9  -4    5.12    0.71
   8  -9   4    5.18    0.59
   8  -9   4    4.00    0.61
   8  -9   4    5.94    0.78
  -8   9  -5   85.00    3.17
   8  -9   5   79.58    2.77
   8  -9   5   81.44    3.05
   8  -9   5   85.02    3.30
  -8   9  -6    2.41    0.55
   8  -9   6    2.04    0.49
   8  -9   6    3.15    0.59
  -7   9   7    0.20    0.14
   7  -9  -7    0.46    0.24
  -7   9   6    1.47    0.36
   7  -9  -6    1.46    0.39
  -7   9   5   64.29    2.66
  -7   9   5   71.28    2.58
   7  -9  -5   65.76    2.53
  -7   9   4    3.37    0.55
  -7   9   4    2.76    0.47
   7  -9  -4    2.82    0.49
  -7   9   3   38.01    1.79
  -7   9   3   35.94    1.63
   7  -9  -3   36.36    1.60
  -7   9   2   88.29    3.38
  -7   9   2   91.19    3.09
   7  -9  -2   89.71    2.96
  -7   9   1   12.04    0.91
  -7   9   1   12.21    0.83
   7  -9  -1   11.51    0.77
   7  -9  -1   12.26    0.61
  -7   9   0    0.09    0.23
  -7   9   0    0.33    0.26
   7  -9   0   -0.10    0.22
   7  -9   0    0.03    0.21
   7  -9   0   -0.15    0.12
  -7   9  -1  106.36    3.62
  -7   9  -1  110.21    4.04
   7  -9   1  111.57    3.41
   7  -9   1  114.05    3.47
   7  -9   1  113.77    4.05
  -7   9  -2   14.97    0.99
   7  -9   2   15.33    0.89
   7  -9   2   15.02    1.04
   7  -9   2   15.70    0.87
  -7   9  -3   38.96    1.78
   7  -9   3   38.45    1.59
   7  -9   3   38.38    1.66
   7  -9   3   41.73    1.91
  -7   9  -4   74.29    2.81
   7  -9   4   74.25    2.56
   7  -9   4   73.85    2.97
   7  -9   4   74.23    2.72
  -7   9  -5   28.87    1.58
   7  -9   5   28.68    1.49
   7  -9   5   28.75    1.35
   7  -9   5   28.17    1.55
  -7   9  -6    3.25    0.66
   7  -9   6    3.55    0.56
   7  -9   6    3.72    0.59
  -7   9  -7   18.85    1.28
   7  -9   7   18.62    1.14
  -6   9   7   16.47    0.94
   6  -9  -7   15.56    1.05
  -6   9   6   72.47    2.83
  -6   9   6   78.17    2.87
   6  -9  -6   71.54    2.74
  -6   9   5    5.89    0.73
  -6   9   5    6.50    0.63
   6  -9  -5    7.72    0.81
  -6   9   4   13.57    0.95
  -6   9   4   12.91    0.90
   6  -9  -4   13.11    0.89
  -6   9   3   46.22    1.91
  -6   9   3   43.59    1.98
   6  -9  -3   42.72    1.79
  -6   9   2    0.64    0.29
  -6   9   2    0.05    0.22
   6  -9  -2    1.02    0.30
  -6   9   1   25.47    1.43
  -6   9   1   29.75    1.38
   6  -9  -1   26.56    1.24
   6  -9  -1   28.38    0.98
  -6   9   0  168.02    5.76
  -6   9   0  172.59    5.22
   6  -9   0  171.81    4.97
   6  -9   0  169.90    4.80
   6  -9   0  172.94    5.75
  -6   9  -1   84.45    3.25
  -6   9  -1   83.82    2.94
   6  -9   1   85.21    3.24
   6  -9   1   87.22    2.71
   6  -9   1   86.84    2.80
  -6   9  -2    0.85    0.36
   6  -9   2    0.87    0.25
   6  -9   2    1.51    0.34
   6  -9   2    1.14    0.37
  -6   9  -3   66.60    2.55
   6  -9   3   65.80    2.34
   6  -9   3   67.33    2.40
   6  -9   3   68.10    2.73
  -6   9  -4    6.33    0.76
   6  -9   4    6.31    0.67
   6  -9   4    6.10    0.76
   6  -9   4    6.65    0.73
  -6   9  -5   13.50    1.03
   6  -9   5   14.64    1.04
   6  -9   5   14.85    1.02
   6  -9   5   15.86    0.93
  -6   9  -6   61.84    2.60
   6  -9   6   60.09    2.52
   6  -9   6   63.01    2.37
   6  -9   6   61.00    2.56
  -6   9  -7   16.20    1.20
   6  -9   7   16.54    1.05
   6  -9   7   16.70    1.17
  -5   9   7    7.59    0.86
  -5   9   7    7.39    0.60
   5  -9  -7    8.35    0.87
  -5   9   6    1.51    0.34
  -5   9   6    2.28    0.46
   5  -9  -6    1.24    0.37
  -5   9   5   16.36    1.08
  -5   9   5   15.87    1.01
   5  -9  -5   14.98    0.97
  -5   9   4   66.24    2.65
  -5   9   4   66.21    2.55
   5  -9  -4   63.64    2.36
  -5   9   3   44.49    1.99
  -5   9   3   42.45    1.86
   5  -9  -3   43.54    1.75
  -5   9   2    4.11    0.57
  -5   9   2    4.29    0.60
   5  -9  -2    3.73    0.51
  -5   9   1   79.54    3.08
  -5   9   1   82.23    2.85
   5  -9  -1   82.52    2.67
   5  -9  -1   76.65    3.00
  -5   9   0    5.73    0.73
  -5   9   0    6.48    0.69
   5  -9   0    6.56    0.42
   5  -9   0    6.95    0.66
   5  -9   0    5.51    0.60
  -5   9  -1   24.26    1.25
  -5   9  -1   23.80    1.33
   5  -9   1   24.12    1.33
   5  -9   1   23.67    1.02
   5  -9   1   24.74    1.15
  -5   9  -2  166.29    5.18
   5  -9   2  171.29    4.92
   5  -9   2  170.46    5.69
   5  -9   2  165.99    4.91
  -5   9  -3   64.85    2.49
   5  -9   3   67.14    2.34
   5  -9   3   63.70    2.64
   5  -9   3   67.05    2.35
  -5   9  -4    0.39    0.34
   5  -9   4    0.53    0.30
   5  -9   4    0.13    0.18
   5  -9   4   -0.38    0.16
  -5   9  -5   60.52    2.50
   5  -9   5   61.87    2.34
   5  -9   5   63.45    2.46
   5  -9   5   62.59    2.58
  -5   9  -6    2.57    0.52
   5  -9   6    2.11    0.49
   5  -9   6    1.78    0.40
   5  -9   6    1.58    0.38
  -5   9  -7    3.40    0.59
   5  -9   7    2.19    0.40
   5  -9   7    2.10    0.40
   5  -9   7    3.12    0.58
  -4   9   7    1.73    0.31
  -4   9   7    1.03    0.38
   4  -9  -7    2.52    0.64
  -4   9   6    4.37    0.56
  -4   9   6    3.65    0.60
   4  -9  -6    5.29    0.65
  -4   9   5   59.98    2.42
  -4   9   5   54.45    2.34
   4  -9  -5   55.77    2.16
  -4   9   4    9.32    0.79
  -4   9   4    7.71    0.72
   4  -9  -4    6.88    0.73
  -4   9   3   32.39    1.57
  -4   9   3   33.97    1.66
   4  -9  -3   32.96    1.44
  -4   9   2  147.13    4.61
  -4   9   2  139.28    4.97
   4  -9  -2  146.88    4.32
  -4   9   1   27.64    1.46
  -4   9   1   27.68    1.35
   4  -9  -1   26.84    1.23
   4  -9  -1   26.15    1.36
  -4   9   0   10.67    0.88
  -4   9   0    9.48    0.76
   4  -9   0   10.00    0.79
   4  -9   0   10.80    0.72
   4  -9   0   10.53    0.52
  -4   9  -1  172.43    5.67
  -4   9  -1  163.16    5.07
   4  -9   1  162.76    5.56
   4  -9   1  166.03    4.83
   4  -9   1  164.25    4.71
  -4   9  -2    0.76    0.34
   4  -9   2    0.72    0.29
   4  -9   2    0.25    0.19
   4  -9   2    0.73    0.25
  -4   9  -3   37.06    1.71
   4  -9   3   36.64    1.77
   4  -9   3   37.65    1.57
   4  -9   3   37.77    1.56
  -4   9  -4   62.93    2.46
   4  -9   4   61.55    2.31
   4  -9   4   60.44    2.27
   4  -9   4   61.48    2.54
  -4   9  -5   27.71    1.46
   4  -9   5   25.42    1.31
   4  -9   5   24.98    1.39
   4  -9   5   23.50    1.32
  -4   9  -6    6.42    0.82
   4  -9   6    6.68    0.76
   4  -9   6    7.03    0.84
   4  -9   6    5.71    0.74
  -4   9  -7   33.33    1.75
   4  -9   7   33.32    1.67
   4  -9   7   32.70    1.61
   4  -9   7   36.03    1.82
  -3   9   7   12.17    0.82
  -3   9   7   12.42    1.05
   3  -9  -7   12.35    0.83
  -3   9   6   77.53    3.00
  -3   9   6   78.82    3.13
   3  -9  -6   79.52    2.78
  -3   9   5    0.48    0.25
  -3   9   5    0.83    0.35
   3  -9  -5    0.81    0.30
  -3   9   4    0.91    0.32
  -3   9   4    0.11    0.27
   3  -9  -4    0.36    0.21
  -3   9   3   86.02    3.28
  -3   9   3   86.73    3.11
   3  -9  -3   84.06    2.82
  -3   9   2    0.16    0.25
  -3   9   2    0.11    0.22
   3  -9  -2    0.63    0.27
  -3   9   1   39.75    1.89
  -3   9   1   38.21    1.72
   3  -9  -1   40.38    1.83
   3  -9  -1   41.85    1.62
  -3   9   0  202.89    5.58
  -3   9   0  207.69    6.78
  -3   9   0  194.99    6.05
   3  -9   0  205.67    5.77
   3  -9   0  206.41    6.69
  -3   9  -1   18.70    1.15
  -3   9  -1   16.64    1.03
   3  -9   1   16.35    1.06
   3  -9   1   18.27    0.83
   3  -9   1   17.75    0.96
  -3   9  -2   11.14    0.82
   3  -9   2   10.68    0.68
   3  -9   2   10.06    0.71
   3  -9   2   11.29    0.86
  -3   9  -3   68.72    2.60
   3  -9   3   71.85    2.83
   3  -9   3   71.88    2.49
   3  -9   3   71.21    2.49
  -3   9  -4    6.87    0.79
   3  -9   4    6.70    0.74
   3  -9   4    8.10    0.80
   3  -9   4    7.21    0.81
  -3   9  -5    4.30    0.64
   3  -9   5    3.46    0.56
   3  -9   5    3.43    0.58
   3  -9   5    3.01    0.54
  -3   9  -6   88.94    3.34
   3  -9   6   88.87    3.20
   3  -9   6   89.36    3.32
   3  -9   6   92.34    3.40
  -3   9  -7   16.53    1.17
   3  -9   7   18.27    1.18
   3  -9   7   17.38    1.07
   3  -9   7   18.50    1.23
  -2   9   7   13.20    0.88
  -2   9   6   -0.02    0.32
  -2   9   6    0.00    0.18
   2  -9  -6    0.10    0.17
  -2   9   5   20.89    1.24
  -2   9   5   19.56    1.30
   2  -9  -5   20.50    1.08
  -2   9   4  145.19    4.83
  -2   9   4  149.40    5.14
   2  -9  -4  144.11    4.39
  -2   9   3    5.76    0.75
  -2   9   3    5.57    0.74
   2  -9  -3    5.80    0.63
  -2   9   2    2.74    0.51
  -2   9   2    3.28    0.53
   2  -9  -2    2.07    0.41
  -2   9   1   30.82    1.51
  -2   9   1   31.19    1.64
   2  -9  -1   33.82    1.41
  -2   9   0   12.66    0.97
  -2   9   0   11.68    0.87
  -2   9   0   12.05    0.59
   2  -9   0   11.14    0.75
   2  -9   0   11.14    0.87
  -2   9  -1   12.06    0.68
  -2   9  -1   12.37    0.88
  -2   9  -1   12.28    0.92
   2  -9   1   12.94    0.94
   2  -9   1   12.33    0.79
  -2   9  -2  270.94    7.97
  -2   9  -2  271.78    7.68
   2  -9   2  279.95    8.81
   2  -9   2  276.16    7.63
  -2   9  -3   29.85    1.49
   2  -9   3   32.38    1.42
   2  -9   3   32.86    1.65
   2  -9   3   33.21    1.48
  -2   9  -4    1.47    0.41
   2  -9   4    1.78    0.41
   2  -9   4    0.92    0.34
   2  -9   4    1.42    0.37
  -2   9  -5   31.21    1.61
   2  -9   5   32.20    1.55
   2  -9   5   32.21    1.58
   2  -9   5   32.01    1.65
  -2   9  -6    3.32    0.59
   2  -9   6    3.09    0.59
   2  -9   6    2.91    0.60
   2  -9   6    3.58    0.55
  -2   9  -7    1.75    0.40
  -2   9  -7    1.52    0.52
   2  -9   7    0.94    0.28
  -1   9   6    2.76    0.56
  -1   9   6    3.35    0.55
  -1   9   5   38.71    1.93
  -1   9   5   42.66    2.05
   1  -9  -5   39.66    1.63
  -1   9   4    7.16    0.85
  -1   9   4    6.66    0.84
   1  -9  -4    5.94    0.64
  -1   9   3   22.52    1.37
  -1   9   3   22.14    1.30
   1  -9  -3   23.51    1.13
  -1   9   2  182.21    5.69
  -1   9   2  189.17    6.28
   1  -9  -2  177.57    5.25
  -1   9   1    8.42    0.84
  -1   9   1    7.18    0.84
   1  -9  -1    7.57    0.62
  -1   9   0   17.06    1.15
  -1   9   0   13.78    0.96
  -1   9   0   16.79    0.75
   1  -9   0   14.89    0.90
   1  -9   0   16.37    1.08
  -1   9  -1   51.74    2.30
  -1   9  -1   51.70    2.07
  -1   9  -1   52.80    1.83
   1  -9   1   51.47    2.24
   1  -9   1   48.68    1.90
  -1   9  -2   10.42    0.70
  -1   9  -2    9.94    0.80
   1  -9   2    9.95    0.84
   1  -9   2   10.47    0.74
  -1   9  -3    7.59    0.78
  -1   9  -3    6.71    0.72
   1  -9   3    5.94    0.75
   1  -9   3    5.82    0.66
  -1   9  -4  100.13    3.46
  -1   9  -4   97.60    3.39
   1  -9   4  102.11    3.76
   1  -9   4   98.36    3.36
  -1   9  -5   23.03    1.39
  -1   9  -5   24.34    1.36
   1  -9   5   26.16    1.45
   1  -9   5   25.34    1.36
  -1   9  -6    0.60    0.28
  -1   9  -6   -0.03    0.33
   1  -9   6   -0.02    0.23
   1  -9   6    0.26    0.18
   0   9   6   50.05    2.27
   0   9   6   48.40    2.37
   0   9   5    0.24    0.31
   0   9   5   -0.17    0.15
   0   9   4    1.95    0.45
   0   9   4    2.25    0.49
   0  -9  -4    1.51    0.31
   0   9   3   30.76    1.67
   0   9   3   28.24    1.53
   0  -9  -3   28.99    1.31
   0   9   2    2.01    0.49
   0   9   2    2.00    0.47
   0  -9  -2    1.36    0.35
   0   9   1    7.12    0.89
   0   9   1    9.98    0.83
   0  -9  -1   10.56    0.72
   0   9   0   98.82    3.09
   0   9   0  102.04    3.47
   0   9   0  111.45    4.00
   0  -9   0   96.33    3.20
   0  -9   0  100.47    3.78
   0   9  -1   62.23    2.40
   0   9  -1   61.70    2.16
   0  -9   1   62.15    2.63
   0  -9   1   64.00    2.27
   0   9  -2   10.64    0.81
   0   9  -2   10.39    0.74
   0  -9   2   10.13    0.88
   0  -9   2    9.23    0.75
   0   9  -3  102.44    3.51
   0   9  -3  105.10    3.44
   0  -9   3  104.07    3.88
   0  -9   3   99.32    3.39
   0   9  -4    9.41    0.81
   0   9  -4    9.35    0.79
   0  -9   4    9.60    0.80
   0  -9   4   10.25    0.89
   0   9  -5   14.00    1.05
   0   9  -5   16.04    1.04
   0  -9   5   15.61    1.04
   0  -9   5   15.76    1.08
   0   9  -6   67.43    2.79
   0   9  -6   71.45    2.72
   0  -9   6   69.32    2.84
   0  -9   6   65.45    2.69
   1   9   6    0.71    0.20
   1   9   6    0.02    0.21
   1   9   5    9.20    1.05
   1   9   5    7.58    0.93
   1   9   4   73.31    3.03
   1   9   4   64.43    2.79
   1   9   3   43.24    2.07
   1   9   3   46.25    2.24
  -1  -9  -3   46.54    1.76
   1   9   2    0.36    0.29
   1   9   2    0.23    0.25
  -1  -9  -2    0.02    0.16
   1   9   1   95.12    3.43
   1   9   1  102.57    3.89
  -1  -9  -1   96.13    3.13
   1   9   0    8.62    0.86
   1   9   0    6.10    0.80
   1   9   0    7.25    0.54
  -1  -9   0    7.81    0.63
   1   9  -1   75.56    2.54
   1   9  -1   74.44    2.74
  -1  -9   1   71.93    2.57
  -1  -9   1   73.06    3.01
   1   9  -2  144.44    4.56
   1   9  -2  148.18    4.73
  -1  -9   2  152.87    5.28
  -1  -9   2  146.61    4.53
   1   9  -3   10.80    0.82
   1   9  -3   10.35    0.80
  -1  -9   3   12.34    0.98
  -1  -9   3   11.10    0.84
   1   9  -4    1.85    0.44
   1   9  -4    1.61    0.37
  -1  -9   4    1.12    0.39
  -1  -9   4    1.40    0.39
   1   9  -5   16.44    1.02
   1   9  -5   18.23    1.20
  -1  -9   5   14.48    1.03
  -1  -9   5   14.41    1.06
   1   9  -6    0.58    0.30
  -1  -9   6    0.76    0.25
   2   9   5   16.42    1.22
   2   9   5   17.76    1.28
   2   9   4   -0.28    0.21
   2   9   4    0.06    0.21
   2   9   3   10.02    0.97
   2   9   3   11.51    0.95
   2   9   2   91.66    3.41
   2   9   2   95.95    3.83
  -2  -9  -2   95.14    3.05
   2   9   1    4.58    0.68
   2   9   1    6.08    0.84
  -2  -9  -1    4.88    0.57
   2   9   0    2.87    0.41
   2   9   0    2.66    0.50
  -2  -9   0    4.31    0.56
   2   9  -1   21.12    1.10
   2   9  -1   20.56    1.20
  -2  -9   1   20.94    1.13
  -2  -9   1   22.20    1.36
   2   9  -2   19.48    1.10
   2   9  -2   19.17    1.14
  -2  -9   2   18.90    1.12
  -2  -9   2   18.17    1.26
   2   9  -3    3.11    0.50
   2   9  -3    3.92    0.57
  -2  -9   3    2.61    0.54
  -2  -9   3    3.17    0.54
   2   9  -4   88.17    3.09
   2   9  -4   85.61    3.19
  -2  -9   4   85.77    3.12
  -2  -9   4   83.46    3.45
   2   9  -5   16.31    1.18
  -2  -9   5   14.71    1.11
  -2  -9   5   16.39    1.10
   3   9   5    4.81    0.75
   3   9   4    1.32    0.39
   3   9   4    0.80    0.35
   3   9   3   18.65    1.34
   3   9   3   17.74    1.24
   3   9   2    8.09    0.95
   3   9   2    7.93    1.05
   3   9   1   12.00    0.93
   3   9   1   12.60    1.08
  -3  -9  -1   12.30    0.79
   3   9   0  157.98    5.07
  -3  -9   0  156.28    4.73
   3   9  -1   16.87    1.01
   3   9  -1   17.12    1.08
  -3  -9   1   17.41    1.05
   3   9  -2    7.54    0.83
   3   9  -2    8.14    0.69
  -3  -9   2    9.62    0.89
  -3  -9   2    8.85    0.87
   3   9  -3   22.88    1.33
   3   9  -3   24.76    1.34
  -3  -9   3   22.62    1.30
  -3  -9   3   25.90    1.55
   3   9  -4    0.73    0.38
  -3  -9   4    0.55    0.24
  -3  -9   4   -0.03    0.30
   3   9  -5    1.87    0.47
  -3  -9   5    1.22    0.30
   4   9   4   56.80    2.79
   4   9   3   21.65    1.52
   4   9   3   19.25    1.30
   4   9   2    6.97    1.02
   4   9   2    6.11    0.80
   4   9   1   31.15    1.65
  -4  -9  -1   32.25    1.41
   4   9   0    0.32    0.24
  -4  -9   0    0.45    0.23
   4   9  -1   17.65    1.10
   4   9  -1   17.46    1.09
  -4  -9   1   15.06    0.99
   4   9  -2   52.87    2.24
  -4  -9   2   51.42    2.16
  -4  -9   2   54.67    2.54
   4   9  -3   19.34    1.27
  -4  -9   3   19.84    1.36
   4   9  -4    0.11    0.21
  -4  -9   4   -0.40    0.18
   5   9   1    1.30    0.35
   5   9   0   -0.09    0.17
  -5  -9   0    0.15    0.14
   5   9  -1   25.05    1.40
  -5  -9   1   26.21    1.35
   5   9  -2    1.92    0.47
  -5  -9   2    2.06    0.42
 -14  10   2    0.66    0.30
  14 -10  -2    0.93    0.34
  14 -10  -1   15.31    1.02
  14 -10  -1   16.33    1.07
  14 -10   0   33.40    1.68
  14 -10   1    3.31    0.56
  14 -10   2    0.46    0.21
 -13  10   3    5.56    0.84
  13 -10  -3    5.86    0.77
 -13  10   2   -0.18    0.20
  13 -10  -2    0.08    0.30
 -13  10   1   15.02    1.22
  13 -10  -1   13.63    1.05
  13 -10  -1   16.39    1.01
  13 -10   0    3.18    0.53
  13 -10   0    3.39    0.55
  13 -10   1    9.32    0.80
 -13  10  -2   61.75    2.54
  13 -10   2   63.38    2.59
 -13  10  -3   11.56    0.95
  13 -10   3   10.36    0.95
  13 -10   3   11.51    0.95
 -12  10   4    0.38    0.29
  12 -10  -4    0.27    0.26
 -12  10   3   14.26    1.15
  12 -10  -3   15.05    1.06
 -12  10   2  102.74    4.11
  12 -10  -2  101.14    3.49
 -12  10   1    4.98    0.77
  12 -10  -1    4.85    0.65
  12 -10  -1    4.82    0.59
 -12  10   0    0.34    0.18
  12 -10   0    0.44    0.22
  12 -10   0    0.13    0.23
 -12  10  -1   32.15    1.58
  12 -10   1   30.84    1.55
  12 -10   1   31.08    1.45
 -12  10  -2    1.37    0.43
  12 -10   2    1.62    0.41
 -12  10  -3    7.35    0.87
  12 -10   3    8.44    1.07
  12 -10   3    6.65    0.80
 -12  10  -4   84.34    3.28
  12 -10   4   79.30    3.53
  12 -10   4   85.51    3.25
 -11  10   5    4.85    0.71
  11 -10  -5    3.29    0.57
 -11  10   4    1.34    0.37
  11 -10  -4    2.53    0.50
 -11  10   3   43.54    2.20
  11 -10  -3   40.49    1.88
 -11  10   2    0.13    0.26
  11 -10  -2    0.28    0.23
 -11  10   1    3.45    0.51
 -11  10   1    2.45    0.47
  11 -10  -1    3.24    0.51
  11 -10  -1    3.58    0.47
 -11  10   0   83.08    2.99
  11 -10   0   82.99    2.90
  11 -10   0   85.45    2.92
 -11  10  -1   21.67    1.24
  11 -10   1   21.17    1.14
  11 -10   1   22.31    1.20
 -11  10  -2    2.18    0.49
  11 -10   2    2.29    0.39
  11 -10   2    2.00    0.48
  11 -10   2    1.90    0.42
 -11  10  -3   55.58    2.37
  11 -10   3   57.00    2.65
  11 -10   3   54.87    2.30
 -11  10  -4    2.87    0.61
  11 -10   4    3.68    0.60
  11 -10   4    4.40    0.83
 -11  10  -5    0.82    0.39
  11 -10   5    1.01    0.31
  11 -10   5    0.75    0.28
 -10  10   5   11.74    0.95
  10 -10  -5   12.87    1.00
 -10  10   4   45.83    2.21
  10 -10  -4   47.26    2.06
 -10  10   3   21.11    1.38
  10 -10  -3   22.48    1.26
 -10  10   2    4.77    0.59
 -10  10   2    4.22    0.72
  10 -10  -2    4.94    0.65
 -10  10   1   48.53    2.29
 -10  10   1   46.53    1.94
  10 -10  -1   45.28    1.73
  10 -10  -1   43.50    1.87
 -10  10   0    0.29    0.20
 -10  10   0    0.30    0.35
  10 -10   0   -0.01    0.19
  10 -10   0    0.10    0.13
 -10  10  -1    6.72    0.77
  10 -10   1    6.55    0.69
  10 -10   1    7.18    0.73
 -10  10  -2   71.39    2.79
  10 -10   2   73.94    3.15
  10 -10   2   77.06    2.73
  10 -10   2   74.29    2.62
 -10  10  -3   64.02    2.62
  10 -10   3   64.89    2.38
  10 -10   3   67.19    2.92
  10 -10   3   67.03    2.55
 -10  10  -4    4.32    0.69
  10 -10   4    3.81    0.62
  10 -10   4    5.10    0.80
 -10  10  -5   38.90    2.01
  10 -10   5   41.30    1.99
  10 -10   5   41.10    2.13
  -9  10   6    0.02    0.18
   9 -10  -6    0.18    0.21
  -9  10   5   15.40    1.08
   9 -10  -5   17.14    1.14
  -9  10   4    1.42    0.44
   9 -10  -4    1.22    0.36
  -9  10   3   10.01    0.90
  -9  10   3    9.48    0.75
   9 -10  -3    9.90    0.81
  -9  10   2  145.84    4.52
  -9  10   2  147.30    5.08
   9 -10  -2  126.49    4.29
  -9  10   1   76.49    2.75
  -9  10   1   73.14    3.08
   9 -10  -1   74.38    2.64
  -9  10   0    6.58    0.84
  -9  10   0    7.82    0.81
   9 -10   0    7.21    0.55
   9 -10   0    8.15    0.66
  -9  10  -1  102.11    3.47
   9 -10   1   99.80    3.25
   9 -10   1   98.51    3.85
   9 -10   1  100.61    3.27
  -9  10  -2    0.73    0.34
   9 -10   2   -0.02    0.17
   9 -10   2   -0.06    0.21
   9 -10   2    0.36    0.20
  -9  10  -3   43.04    1.97
   9 -10   3   43.81    1.87
   9 -10   3   43.52    1.78
   9 -10   3   43.51    2.14
  -9  10  -4   67.69    2.73
   9 -10   4   71.48    2.51
   9 -10   4   66.61    2.64
   9 -10   4   66.12    2.91
  -9  10  -5    8.13    0.95
   9 -10   5    7.10    0.88
   9 -10   5    8.53    0.94
  -9  10  -6    0.11    0.27
   9 -10   6    0.12    0.19
   9 -10   6   -0.05    0.22
  -8  10   6   55.85    2.35
   8 -10  -6   51.63    2.27
  -8  10   5    8.28    0.75
   8 -10  -5    7.30    0.83
  -8  10   4    7.51    0.83
  -8  10   4    7.24    0.85
   8 -10  -4    7.53    0.82
  -8  10   3   43.91    2.08
  -8  10   3   42.51    1.89
   8 -10  -3   43.34    1.85
  -8  10   2    2.75    0.48
  -8  10   2    2.41    0.47
   8 -10  -2    1.86    0.44
  -8  10   1   37.51    1.86
  -8  10   1   37.07    1.68
   8 -10  -1   34.48    1.56
  -8  10   0   85.45    3.07
  -8  10   0   90.01    3.47
   8 -10   0   86.92    2.93
   8 -10   0   87.93    2.77
  -8  10  -1    9.58    0.81
   8 -10   1    9.54    0.65
   8 -10   1    9.10    0.82
   8 -10   1    9.75    0.74
  -8  10  -2    0.41    0.30
   8 -10   2    0.12    0.25
   8 -10   2    0.33    0.23
   8 -10   2    0.20    0.19
  -8  10  -3   51.52    2.19
   8 -10   3   47.10    1.94
   8 -10   3   51.26    2.05
   8 -10   3   51.17    2.32
  -8  10  -4   23.55    1.37
   8 -10   4   21.64    1.23
   8 -10   4   18.94    1.30
   8 -10   4   22.70    1.18
  -8  10  -5    0.95    0.38
   8 -10   5    1.28    0.41
   8 -10   5    1.61    0.34
   8 -10   5    0.92    0.34
  -8  10  -6   54.12    2.52
   8 -10   6   57.64    2.46
   8 -10   6   55.88    2.51
  -7  10   6    0.82    0.28
   7 -10  -6    0.54    0.27
  -7  10   5    8.94    0.94
  -7  10   5    7.04    0.81
   7 -10  -5    8.57    0.89
  -7  10   4   85.01    3.28
  -7  10   4   83.06    3.07
   7 -10  -4   81.78    2.95
  -7  10   3   39.48    1.94
  -7  10   3   40.83    1.84
   7 -10  -3   40.23    1.74
  -7  10   2    1.49    0.41
  -7  10   2    0.82    0.33
   7 -10  -2    1.24    0.36
  -7  10   1  127.56    4.24
  -7  10   1  135.94    4.76
   7 -10  -1  131.30    4.07
  -7  10   0    6.53    0.80
  -7  10   0    6.98    0.77
   7 -10   0    6.43    0.69
   7 -10   0    7.37    0.49
   7 -10   0    5.07    0.69
  -7  10  -1   32.41    1.56
   7 -10   1   30.19    1.41
   7 -10   1   32.30    1.68
   7 -10   1   34.05    1.35
  -7  10  -2  173.10    5.49
   7 -10   2  177.51    6.04
   7 -10   2  177.05    5.20
   7 -10   2  176.05    5.19
  -7  10  -3   18.72    1.20
   7 -10   3   18.60    1.05
   7 -10   3   18.92    1.24
   7 -10   3   19.53    1.07
  -7  10  -4   13.24    1.01
   7 -10   4   13.72    0.89
   7 -10   4   13.72    0.93
   7 -10   4   12.78    1.02
  -7  10  -5   32.92    1.75
   7 -10   5   34.31    1.59
   7 -10   5   34.41    1.68
   7 -10   5   33.71    1.77
  -7  10  -6    0.51    0.34
   7 -10   6    0.26    0.24
   7 -10   6    0.02    0.21
  -6  10   6    1.25    0.36
  -6  10   6    1.39    0.34
   6 -10  -6    2.05    0.43
  -6  10   5   68.87    2.74
  -6  10   5   66.14    2.76
   6 -10  -5   68.10    2.57
  -6  10   4    0.14    0.27
  -6  10   4   -0.01    0.24
   6 -10  -4    0.76    0.33
  -6  10   3   38.11    1.77
  -6  10   3   36.84    1.85
   6 -10  -3   37.80    1.66
  -6  10   2  175.55    6.00
  -6  10   2  173.85    5.48
   6 -10  -2  177.38    5.20
  -6  10   1   24.26    1.41
  -6  10   1   24.19    1.30
   6 -10  -1   24.55    1.21
  -6  10   0   11.85    0.86
  -6  10   0   11.41    0.92
   6 -10   0   11.45    0.88
   6 -10   0   11.21    0.59
   6 -10   0   10.16    0.74
  -6  10  -1   51.12    2.13
  -6  10  -1   53.18    2.35
   6 -10   1   53.85    2.34
   6 -10   1   52.10    2.00
   6 -10   1   54.00    1.85
  -6  10  -2    8.91    0.77
   6 -10   2    8.54    0.68
   6 -10   2    8.26    0.79
   6 -10   2    8.42    0.63
  -6  10  -3    0.49    0.30
   6 -10   3    0.41    0.33
   6 -10   3   -0.23    0.18
   6 -10   3    0.25    0.23
  -6  10  -4   81.40    3.06
   6 -10   4   79.65    2.87
   6 -10   4   76.93    3.16
   6 -10   4   81.62    2.82
  -6  10  -5   50.02    2.29
   6 -10   5   51.71    2.10
   6 -10   5   51.50    2.19
   6 -10   5   52.93    2.34
  -6  10  -6    0.51    0.30
   6 -10   6    0.75    0.29
   6 -10   6    0.39    0.31
   6 -10   6    0.47    0.22
  -5  10   6   66.48    2.69
  -5  10   6   64.77    2.78
   5 -10  -6   63.75    2.51
  -5  10   5    8.10    0.94
  -5  10   5    7.65    0.73
   5 -10  -5    8.25    0.82
  -5  10   4    7.28    0.85
  -5  10   4    9.58    0.97
   5 -10  -4    7.99    0.83
  -5  10   3   49.33    2.11
  -5  10   3   47.46    2.20
   5 -10  -3   48.73    1.95
  -5  10   2    0.16    0.22
  -5  10   2   -0.10    0.19
   5 -10  -2   -0.05    0.17
  -5  10   1   15.49    1.10
  -5  10   1   17.85    1.11
   5 -10  -1   15.94    0.95
  -5  10   0   92.19    3.17
  -5  10   0   91.11    3.49
   5 -10   0   86.72    2.95
   5 -10   0   87.59    3.40
   5 -10   0   90.14    2.66
  -5  10  -1   52.72    2.35
  -5  10  -1   52.04    2.15
   5 -10   1   54.28    1.84
   5 -10   1   52.58    2.31
   5 -10   1   51.65    1.99
  -5  10  -2    1.08    0.34
   5 -10   2    1.62    0.32
   5 -10   2    2.01    0.40
   5 -10   2    1.17    0.39
  -5  10  -3  126.25    4.26
   5 -10   3  128.39    4.03
   5 -10   3  128.48    4.60
   5 -10   3  128.57    4.03
  -5  10  -4    9.63    1.00
   5 -10   4    9.95    0.78
   5 -10   4    9.13    0.84
   5 -10   4    9.11    0.74
  -5  10  -5   12.47    0.99
   5 -10   5   11.24    0.90
   5 -10   5   10.97    0.88
   5 -10   5   11.38    0.93
  -5  10  -6   39.07    1.96
   5 -10   6   39.50    1.88
   5 -10   6   37.52    1.79
   5 -10   6   36.25    1.82
  -4  10   6    0.08    0.32
  -4  10   6    0.00    0.18
   4 -10  -6   -0.04    0.17
  -4  10   5   17.77    1.23
  -4  10   5   17.04    1.14
   4 -10  -5   16.51    1.05
  -4  10   4  115.28    4.24
  -4  10   4  114.33    4.02
   4 -10  -4  115.89    3.72
  -4  10   3   16.35    1.13
  -4  10   3   16.60    1.12
   4 -10  -3   16.67    1.00
  -4  10   2    0.75    0.30
  -4  10   2    0.70    0.32
   4 -10  -2    0.24    0.26
  -4  10   1  144.40    5.06
  -4  10   1  145.37    4.60
   4 -10  -1  135.71    4.27
  -4  10   0    4.65    0.62
  -4  10   0    3.60    0.60
   4 -10   0    4.52    0.64
   4 -10   0    4.98    0.61
  -4  10  -1   34.55    1.62
  -4  10  -1   33.20    1.73
   4 -10   1   32.49    1.46
   4 -10   1   34.25    1.31
   4 -10   1   35.09    1.72
  -4  10  -2  124.78    4.10
   4 -10   2  120.62    3.85
   4 -10   2  125.47    3.78
   4 -10   2  121.73    4.44
  -4  10  -3   10.16    0.84
   4 -10   3    8.76    0.69
   4 -10   3    9.78    0.77
   4 -10   3    9.31    0.83
  -4  10  -4    0.50    0.33
   4 -10   4    0.37    0.24
   4 -10   4    0.12    0.20
   4 -10   4    0.08    0.22
  -4  10  -5   57.20    2.41
   4 -10   5   55.51    2.31
   4 -10   5   55.02    2.44
   4 -10   5   54.28    2.24
  -4  10  -6    3.01    0.61
   4 -10   6    3.11    0.55
   4 -10   6    4.08    0.58
   4 -10   6    2.88    0.55
  -3  10   6    6.09    0.75
  -3  10   6    5.18    0.77
   3 -10  -6    5.37    0.66
  -3  10   5   46.49    2.21
  -3  10   5   46.44    2.17
   3 -10  -5   45.87    1.90
  -3  10   4    1.52    0.43
  -3  10   4    1.72    0.44
   3 -10  -4    2.45    0.46
  -3  10   3   28.86    1.52
  -3  10   3   25.59    1.52
   3 -10  -3   27.67    1.32
  -3  10   2  140.73    4.68
  -3  10   2  147.36    5.12
   3 -10  -2  140.90    4.33
  -3  10   1   13.01    1.01
  -3  10   1   12.21    0.91
   3 -10  -1   12.75    0.84
  -3  10   0    0.24    0.29
  -3  10   0    0.39    0.34
   3 -10   0    0.09    0.26
   3 -10   0    0.21    0.20
  -3  10  -1   50.96    1.77
  -3  10  -1   46.48    2.04
   3 -10   1   51.18    1.95
   3 -10   1   49.97    2.23
  -3  10  -2    1.04    0.36
   3 -10   2    0.95    0.36
   3 -10   2    0.56    0.23
   3 -10   2    0.76    0.25
  -3  10  -3    3.54    0.60
   3 -10   3    4.21    0.63
   3 -10   3    3.50    0.50
   3 -10   3    3.07    0.50
  -3  10  -4  119.48    4.12
   3 -10   4  121.52    3.98
   3 -10   4  122.28    4.44
   3 -10   4  123.44    3.96
  -3  10  -5   21.09    1.31
   3 -10   5   21.96    1.26
   3 -10   5   21.78    1.28
   3 -10   5   22.03    1.33
  -3  10  -6    0.05    0.19
   3 -10   6   -0.11    0.25
   3 -10   6    0.20    0.22
   3 -10   6   -0.59    0.14
  -2  10   6   52.05    2.47
  -2  10   6   52.35    2.33
  -2  10   5    5.42    0.83
  -2  10   5    6.82    0.84
   2 -10  -5    7.81    0.77
  -2  10   4    0.44    0.25
  -2  10   4    0.28    0.47
   2 -10  -4    0.62    0.27
  -2  10   3   37.65    1.97
  -2  10   3   40.28    1.91
   2 -10  -3   39.68    1.65
  -2  10   2   10.60    0.92
  -2  10   2   10.82    0.89
   2 -10  -2   11.49    0.79
  -2  10   1   13.49    0.98
  -2  10   1   14.49    1.09
   2 -10  -1   13.65    0.88
  -2  10   0  179.66    5.61
  -2  10   0  184.65    6.28
   2 -10   0  177.30    6.16
   2 -10   0  180.34    5.29
  -2  10  -1   35.14    1.37
  -2  10  -1   34.59    1.64
   2 -10   1   36.21    1.79
   2 -10   1   33.04    1.51
  -2  10  -2   30.15    1.51
  -2  10  -2   29.72    1.33
   2 -10   2   30.45    1.62
   2 -10   2   28.59    1.39
  -2  10  -3   57.79    2.20
  -2  10  -3   56.47    2.31
   2 -10   3   53.37    2.18
   2 -10   3   59.06    2.52
  -2  10  -4    3.07    0.57
  -2  10  -4    3.58    0.63
   2 -10   4    2.64    0.49
   2 -10   4    3.76    0.64
  -2  10  -5    3.53    0.60
  -2  10  -5    2.55    0.60
   2 -10   5    3.85    0.65
   2 -10   5    3.00    0.53
  -2  10  -6   33.08    1.78
  -2  10  -6   30.34    1.67
   2 -10   6   32.52    1.71
   2 -10   6   35.48    1.73
  -1  10   6    0.22    0.24
  -1  10   6    0.02    0.19
  -1  10   5   24.69    1.50
  -1  10   5   25.65    1.59
   1 -10  -5   27.16    1.28
  -1  10   4   84.87    3.47
  -1  10   4   90.08    3.39
   1 -10  -4   82.57    2.89
  -1  10   3   11.09    0.99
  -1  10   3   10.03    1.04
   1 -10  -3   10.25    0.74
  -1  10   2    4.35    0.75
  -1  10   2    3.57    0.60
   1 -10  -2    4.09    0.55
  -1  10   1   81.47    3.38
  -1  10   1   83.01    3.08
   1 -10  -1   83.04    2.80
  -1  10   0    5.12    0.77
  -1  10   0    5.51    0.73
   1 -10   0    5.71    0.65
  -1  10  -1   38.41    1.51
  -1  10  -1   37.60    1.77
   1 -10   1   37.52    1.65
   1 -10   1   39.59    1.93
  -1  10  -2   59.27    2.38
  -1  10  -2   58.95    2.17
   1 -10   2   59.74    2.25
   1 -10   2   58.09    2.59
  -1  10  -3    6.24    0.74
  -1  10  -3    5.83    0.74
   1 -10   3    5.81    0.71
   1 -10   3    5.98    0.80
  -1  10  -4    0.30    0.29
  -1  10  -4    0.61    0.29
   1 -10   4    0.37    0.21
   1 -10   4    0.00    0.20
  -1  10  -5   27.74    1.48
  -1  10  -5   26.40    1.49
   1 -10   5   24.91    1.40
   1 -10   5   24.80    1.49
  -1  10  -6    8.98    0.96
  -1  10  -6    7.62    0.94
   1 -10   6    8.10    0.77
   1 -10   6    7.29    0.84
   0  10   5   39.89    2.07
   0  10   5   40.00    2.08
   0  10   4    3.37    0.63
   0  10   4    3.64    0.69
   0 -10  -4    4.15    0.52
   0  10   3   62.12    2.86
   0  10   3   65.67    2.70
   0 -10  -3   65.89    2.34
   0  10   2   76.64    2.99
   0  10   2   77.94    3.26
   0 -10  -2   74.19    2.62
   0  10   1    6.86    0.87
   0  10   1    6.61    0.83
   0 -10  -1    6.45    0.68
   0  10   0    0.37    0.30
   0 -10   0    0.44    0.25
   0  10  -1   41.82    1.91
   0  10  -1   42.74    1.68
   0 -10   1   45.18    1.82
   0 -10   1   42.74    2.08
   0  10  -2    5.12    0.70
   0  10  -2    4.14    0.54
   0 -10   2    4.40    0.69
   0 -10   2    4.33    0.62
   0  10  -3   25.15    1.36
   0  10  -3   23.28    1.26
   0 -10   3   22.76    1.44
   0 -10   3   21.50    1.25
   0  10  -4   48.06    2.11
   0  10  -4   49.53    2.12
   0 -10   4   47.47    2.28
   0 -10   4   48.73    2.10
   0  10  -5   13.15    0.97
   0  10  -5   11.96    0.99
   0 -10   5   13.40    0.98
   0 -10   5   13.43    1.04
   1  10   5    6.26    0.83
   1  10   5    5.68    0.85
   1  10   4    1.54    0.46
   1  10   4    2.55    0.56
   1  10   3   36.68    1.90
   1  10   3   37.35    2.02
  -1 -10  -3   35.82    1.53
   1  10   2    1.27    0.40
   1  10   2    1.70    0.45
  -1 -10  -2    1.13    0.30
   1  10   1   18.55    1.33
   1  10   1   19.94    1.27
  -1 -10  -1   19.87    1.09
   1  10   0   74.92    2.88
  -1 -10   0   74.33    2.65
   1  10  -1   10.55    0.70
   1  10  -1   11.17    0.89
  -1 -10   1    9.91    0.79
   1  10  -2   -0.17    0.21
   1  10  -2    0.64    0.28
  -1 -10   2   -0.02    0.21
  -1 -10   2    0.47    0.26
   1  10  -3   43.89    1.94
   1  10  -3   46.25    2.03
  -1 -10   3   44.43    1.97
  -1 -10   3   45.23    2.25
   1  10  -4    9.20    0.96
   1  10  -4   10.87    0.84
  -1 -10   4    8.97    0.87
  -1 -10   4    7.95    0.89
   1  10  -5    4.91    0.71
  -1 -10   5    4.90    0.74
  -1 -10   5    3.31    0.58
   2  10   4  100.81    4.03
   2  10   4   90.46    3.69
   2  10   3    0.21    0.20
   2  10   3    0.78    0.37
   2  10   2   10.28    0.90
   2  10   2   11.04    1.06
  -2 -10  -2   10.13    0.73
   2  10   1   39.22    1.92
  -2 -10  -1   39.80    1.69
   2  10   0    0.98    0.37
  -2 -10   0    1.37    0.33
   2  10  -1    3.23    0.56
  -2 -10   1    2.98    0.49
   2  10  -2   41.85    1.90
   2  10  -2   40.46    1.80
  -2 -10   2   38.90    1.81
  -2 -10   2   42.35    2.14
   2  10  -3    0.69    0.31
   2  10  -3    1.76    0.39
  -2 -10   3    1.15    0.37
  -2 -10   3    0.62    0.35
   2  10  -4    1.23    0.39
  -2 -10   4    1.57    0.41
  -2 -10   4    1.97    0.38
   3  10   3    9.23    1.03
   3  10   3    7.60    1.02
   3  10   2   28.01    1.78
   3  10   2   31.58    1.73
   3  10   1   11.57    0.96
  -3 -10  -1   11.48    0.78
   3  10   0    1.77    0.43
  -3 -10   0    1.32    0.34
   3  10  -1   39.27    1.85
  -3 -10   1   36.51    1.71
   3  10  -2    8.14    0.85
   3  10  -2    7.09    0.82
  -3 -10   2    8.11    0.85
   3  10  -3    8.53    0.90
  -3 -10   3    6.30    0.97
  -3 -10   3    7.49    0.82
   4  10   2    0.58    0.26
   4  10   1   16.15    1.16
   4  10   0   39.70    1.93
  -4 -10   0   41.21    1.78
   4  10  -1    4.64    0.66
  -4 -10   1    4.52    0.60
   4  10  -2    1.18    0.33
  -4 -10   2    2.22    0.42
  14 -11  -1    3.82    0.61
  14 -11   0    0.74    0.21
  14 -11   0    1.87    0.37
  14 -11   1   33.59    1.72
 -13  11   3   19.78    1.40
  13 -11  -3   17.87    1.20
 -13  11   2    0.21    0.28
  13 -11  -2    0.36    0.30
  13 -11  -1   11.82    0.91
  13 -11   0   44.05    1.94
  13 -11   0   45.92    1.96
 -13  11  -1    5.76    0.72
  13 -11   1    5.43    0.67
  13 -11   1    6.37    0.78
 -13  11  -2    0.02    0.26
  13 -11   2    0.25    0.17
 -13  11  -3   10.91    1.09
 -12  11   4   43.11    2.20
  12 -11  -4   40.16    1.98
 -12  11   3   12.40    1.09
  12 -11  -3   12.80    0.98
 -12  11   2    0.92    0.43
  12 -11  -2    0.83    0.33
 -12  11   1   47.33    2.43
  12 -11  -1   48.57    2.07
 -12  11   0    7.42    0.80
  12 -11   0    6.69    0.56
  12 -11   0    4.49    0.63
 -12  11  -1   15.79    1.07
  12 -11   1   13.72    0.95
  12 -11   1   14.03    0.96
 -12  11  -2   79.18    2.99
  12 -11   2   73.95    2.70
  12 -11   2   73.96    2.86
 -12  11  -3    3.56    0.63
  12 -11   3    2.89    0.58
  12 -11   3    2.32    0.47
 -12  11  -4    1.21    0.40
  12 -11   4    1.08    0.38
 -11  11   4    0.25    0.17
  11 -11  -4    0.54    0.27
 -11  11   3   24.28    1.53
  11 -11  -3   24.49    1.38
 -11  11   2   62.82    2.82
  11 -11  -2   57.63    2.36
 -11  11   1    4.33    0.73
 -11  11   1    5.01    0.66
  11 -11  -1    4.88    0.68
 -11  11   0   11.58    0.89
  11 -11   0   11.35    0.75
  11 -11   0   10.59    0.83
 -11  11  -1   34.57    1.70
  11 -11   1   35.44    1.60
  11 -11   1   33.57    1.55
 -11  11  -2    0.10    0.28
  11 -11   2   -0.18    0.16
  11 -11   2    0.08    0.21
 -11  11  -3    1.72    0.47
  11 -11   3    1.03    0.23
  11 -11   3    1.62    0.39
  11 -11   3    1.10    0.41
 -11  11  -4   13.37    1.06
  11 -11   4   13.00    0.98
  11 -11   4   12.55    1.11
 -10  11   5    3.79    0.64
  10 -11  -5    4.35    0.66
 -10  11   4    9.48    0.89
  10 -11  -4    8.60    0.94
 -10  11   3   47.40    2.29
  10 -11  -3   43.16    1.98
 -10  11   2    0.44    0.30
 -10  11   2    0.12    0.16
  10 -11  -2    0.49    0.27
 -10  11   1   11.90    0.88
 -10  11   1    9.17    0.90
  10 -11  -1    9.34    0.77
 -10  11   0   79.30    2.91
  10 -11   0   72.98    2.70
 -10  11  -1   19.41    1.21
  10 -11   1   19.83    1.13
  10 -11   1   20.00    1.07
 -10  11  -2    1.27    0.42
  10 -11   2    1.56    0.36
  10 -11   2    1.51    0.47
  10 -11   2    2.11    0.42
 -10  11  -3   36.76    1.85
  10 -11   3   37.74    2.01
  10 -11   3   36.11    1.73
  10 -11   3   37.39    1.67
 -10  11  -4    1.81    0.50
  10 -11   4    0.97    0.35
  10 -11   4    1.16    0.41
 -10  11  -5    4.75    0.76
  10 -11   5    5.35    0.80
  10 -11   5    5.03    0.71
  -9  11   5   16.18    1.12
   9 -11  -5   13.75    1.05
  -9  11   4   86.56    3.41
  -9  11   4   75.19    3.07
   9 -11  -4   84.15    3.05
  -9  11   3    1.95    0.46
  -9  11   3    2.68    0.48
   9 -11  -3    2.56    0.50
  -9  11   2   18.87    1.29
  -9  11   2   20.34    1.21
   9 -11  -2   19.38    1.17
  -9  11   1   21.85    1.41
  -9  11   1   21.87    1.27
   9 -11  -1   21.96    1.23
  -9  11   0    3.70    0.59
  -9  11   0    3.24    0.59
   9 -11   0    3.65    0.57
  -9  11  -1    4.81    0.68
   9 -11   1    4.32    0.53
   9 -11   1    4.43    0.61
  -9  11  -2   91.14    3.41
   9 -11   2   92.38    3.17
   9 -11   2   94.93    3.76
   9 -11   2   98.29    3.23
  -9  11  -3   11.37    0.94
   9 -11   3   10.62    0.82
   9 -11   3   11.82    0.85
   9 -11   3   11.39    0.99
  -9  11  -4    0.36    0.34
   9 -11   4    0.30    0.23
   9 -11   4    0.01    0.17
   9 -11   4    0.22    0.29
  -9  11  -5   20.22    1.33
   9 -11   5   17.68    1.29
   9 -11   5   16.25    1.13
  -8  11   5   18.15    1.18
  -8  11   5   22.67    1.37
   8 -11  -5   23.34    1.34
  -8  11   4    0.24    0.25
  -8  11   4    0.28    0.29
   8 -11  -4    0.29    0.29
  -8  11   3   29.00    1.65
  -8  11   3   27.04    1.48
   8 -11  -3   29.20    1.49
  -8  11   2  117.01    4.03
  -8  11   2  118.89    4.43
   8 -11  -2  116.65    3.84
  -8  11   1    2.80    0.54
  -8  11   1    2.59    0.54
   8 -11  -1    2.67    0.51
  -8  11   0   14.64    1.01
  -8  11   0   13.77    1.05
   8 -11   0   12.79    0.91
  -8  11  -1   29.62    1.53
   8 -11   1   27.98    1.60
   8 -11   1   28.93    1.40
   8 -11   1   30.39    1.29
  -8  11  -2    5.95    0.76
   8 -11   2    5.03    0.78
   8 -11   2    5.13    0.59
   8 -11   2    4.98    0.65
  -8  11  -3    0.37    0.32
   8 -11   3   -0.40    0.21
   8 -11   3   -0.49    0.19
   8 -11   3   -0.07    0.20
  -8  11  -4   59.56    2.56
   8 -11   4   60.07    2.33
   8 -11   4   58.58    2.36
   8 -11   4   58.40    2.67
  -8  11  -5    9.29    1.01
   8 -11   5    9.32    0.77
   8 -11   5    9.28    0.88
   8 -11   5    9.69    1.00
  -7  11   6   43.58    2.04
   7 -11  -6   42.37    1.99
  -7  11   5    0.05    0.16
  -7  11   5   -0.11    0.21
   7 -11  -5   -0.31    0.18
  -7  11   4    6.23    0.79
  -7  11   4    4.46    0.68
   7 -11  -4    4.58    0.64
  -7  11   3   47.10    2.24
  -7  11   3   46.29    2.10
   7 -11  -3   45.96    1.96
  -7  11   2    0.16    0.28
  -7  11   2   -0.29    0.18
   7 -11  -2    0.13    0.26
  -7  11   1   -0.10    0.19
  -7  11   1    0.23    0.24
   7 -11  -1   -0.11    0.19
  -7  11   0  112.89    4.23
  -7  11   0  104.46    3.77
   7 -11   0  115.64    3.63
  -7  11  -1   34.23    1.70
   7 -11   1   37.25    1.88
   7 -11   1   35.46    1.60
   7 -11   1   36.98    1.43
  -7  11  -2    0.62    0.38
   7 -11   2    0.39    0.19
   7 -11   2   -0.06    0.17
   7 -11   2    0.33    0.18
  -7  11  -3   82.31    3.11
   7 -11   3   78.68    3.28
   7 -11   3   78.22    2.83
   7 -11   3   83.20    2.86
  -7  11  -4    0.45    0.33
   7 -11   4    0.14    0.31
   7 -11   4    0.29    0.23
   7 -11   4    0.82    0.36
  -7  11  -5    1.89    0.55
   7 -11   5    2.52    0.45
   7 -11   5    1.91    0.45
   7 -11   5    1.62    0.42
  -7  11  -6   74.90    3.09
   7 -11   6   73.51    2.81
   7 -11   6   70.90    3.04
  -6  11   6    0.40    0.20
  -6  11   6    1.45    0.38
   6 -11  -6    0.11    0.20
  -6  11   5    8.47    1.00
  -6  11   5    6.88    0.83
   6 -11  -5    7.67    0.85
  -6  11   4   80.54    3.14
  -6  11   4   82.15    3.29
   6 -11  -4   78.31    2.90
  -6  11   3    9.09    0.98
  -6  11   3   11.33    0.96
   6 -11  -3    9.90    0.82
  -6  11   2    8.40    0.90
  -6  11   2    8.51    0.96
   6 -11  -2    9.15    0.74
  -6  11   1   98.00    3.49
  -6  11   1   99.00    3.81
   6 -11  -1   94.89    3.23
  -6  11   0    0.52    0.27
  -6  11   0    0.57    0.27
   6 -11   0    0.49    0.24
  -6  11  -1   21.98    1.31
   6 -11   1   21.87    1.34
   6 -11   1   22.23    1.19
   6 -11   1   21.45    0.99
  -6  11  -2   92.28    3.50
   6 -11   2  102.38    3.25
   6 -11   2  107.11    3.92
   6 -11   2  100.67    3.35
  -6  11  -3    5.27    0.73
   6 -11   3    5.80    0.80
   6 -11   3    6.25    0.70
   6 -11   3    5.22    0.62
  -6  11  -4    0.35    0.33
   6 -11   4   -0.01    0.26
   6 -11   4    0.44    0.30
   6 -11   4   -0.08    0.20
  -6  11  -5   14.59    1.13
   6 -11   5   13.59    1.03
   6 -11   5   12.85    0.96
   6 -11   5   14.74    1.00
  -6  11  -6    0.22    0.30
   6 -11   6    0.62    0.27
   6 -11   6    1.73    0.39
   6 -11   6    0.81    0.27
  -5  11   6    3.46    0.63
  -5  11   6    2.44    0.48
   5 -11  -6    2.36    0.47
  -5  11   5   25.62    1.56
  -5  11   5   27.56    1.54
   5 -11  -5   25.44    1.37
  -5  11   4    0.64    0.27
  -5  11   4   -0.02    0.20
   5 -11  -4    0.22    0.29
  -5  11   3   25.58    1.53
  -5  11   3   23.83    1.42
   5 -11  -3   25.94    1.32
  -5  11   2   80.24    3.09
  -5  11   2   84.71    3.39
   5 -11  -2   82.46    2.90
  -5  11   1   10.29    0.86
  -5  11   1   11.25    0.96
   5 -11  -1    9.69    0.78
  -5  11   0    1.06    0.34
  -5  11   0    0.95    0.33
   5 -11   0    1.75    0.41
  -5  11  -1   40.27    1.85
   5 -11   1   39.30    1.48
   5 -11   1   39.86    1.70
   5 -11   1   38.74    1.93
  -5  11  -2   28.15    1.53
   5 -11   2   27.46    1.58
   5 -11   2   30.43    1.43
   5 -11   2   29.28    1.28
  -5  11  -3    5.73    0.76
   5 -11   3    5.73    0.64
   5 -11   3    5.75    0.78
   5 -11   3    5.02    0.64
  -5  11  -4   68.81    2.81
   5 -11   4   67.03    2.57
   5 -11   4   66.26    2.53
   5 -11   4   68.34    2.90
  -5  11  -5   21.45    1.35
   5 -11   5   16.85    1.19
   5 -11   5   18.07    1.16
   5 -11   5   19.76    1.20
  -5  11  -6    1.03    0.38
   5 -11   6    0.26    0.23
   5 -11   6    0.62    0.29
   5 -11   6   -0.22    0.21
  -4  11   6   23.62    1.40
   4 -11  -6   23.31    1.30
  -4  11   5    3.52    0.61
  -4  11   5    5.80    0.83
   4 -11  -5    3.73    0.57
  -4  11   4    3.81    0.64
  -4  11   4    3.45    0.63
   4 -11  -4    4.77    0.62
  -4  11   3   56.00    2.42
  -4  11   3   52.45    2.48
   4 -11  -3   55.38    2.17
  -4  11   2    6.86    0.84
  -4  11   2    7.11    0.88
   4 -11  -2    7.84    0.80
  -4  11   1   16.18    1.20
  -4  11   1   17.80    1.16
   4 -11  -1   17.69    1.04
  -4  11   0  119.42    4.12
  -4  11   0  126.04    4.61
   4 -11   0  120.25    3.87
  -4  11  -1   18.20    1.19
   4 -11   1   21.23    1.29
   4 -11   1   19.18    1.10
  -4  11  -2    8.27    0.90
   4 -11   2    8.17    0.95
   4 -11   2    9.52    0.76
   4 -11   2    7.22    0.58
  -4  11  -3   35.62    1.77
   4 -11   3   35.99    1.65
   4 -11   3   37.28    1.89
   4 -11   3   35.27    1.56
  -4  11  -4    0.94    0.41
   4 -11   4    1.22    0.36
   4 -11   4    1.38    0.34
   4 -11   4    1.66    0.48
  -4  11  -5    3.70    0.67
   4 -11   5    3.39    0.52
   4 -11   5    3.18    0.55
   4 -11   5    4.07    0.63
  -4  11  -6   40.98    2.05
   4 -11   6   40.35    2.00
  -3  11   5   16.69    1.17
  -3  11   5   15.76    1.24
   3 -11  -5   16.13    1.02
  -3  11   4   65.80    2.77
  -3  11   4   65.61    2.87
   3 -11  -4   61.72    2.42
  -3  11   3   10.91    0.94
  -3  11   3   12.00    1.00
   3 -11  -3   11.45    0.83
  -3  11   2   32.71    1.80
  -3  11   2   32.08    1.70
   3 -11  -2   31.43    1.50
  -3  11   1   53.75    2.30
  -3  11   1   54.33    2.51
   3 -11  -1   53.60    2.10
  -3  11   0    0.04    0.24
  -3  11   0    1.30    0.37
   3 -11   0    0.64    0.28
  -3  11  -1    6.49    0.78
   3 -11   1    6.56    0.83
   3 -11   1    6.36    0.72
  -3  11  -2   48.04    1.88
  -3  11  -2   49.76    2.15
   3 -11   2   50.84    2.32
   3 -11   2   47.79    2.00
  -3  11  -3   35.31    1.60
  -3  11  -3   34.99    1.76
   3 -11   3   34.05    1.61
   3 -11   3   34.83    1.84
  -3  11  -4   -0.17    0.19
  -3  11  -4   -0.03    0.37
   3 -11   4   -0.15    0.41
   3 -11   4    0.31    0.27
  -3  11  -5   24.27    1.43
  -3  11  -5   22.21    1.44
   3 -11   5   24.12    1.38
   3 -11   5   22.43    1.41
  -2  11   5   18.31    1.32
  -2  11   5   18.34    1.29
   2 -11  -5   19.47    1.09
  -2  11   4    2.12    0.51
  -2  11   4    2.64    0.57
   2 -11  -4    3.90    0.57
  -2  11   3    9.77    1.05
  -2  11   3    8.54    1.03
   2 -11  -3    9.33    0.75
  -2  11   2   61.39    2.78
  -2  11   2   60.61    2.55
   2 -11  -2   58.92    2.27
  -2  11   1   15.85    1.10
  -2  11   1   15.48    1.20
   2 -11  -1   14.69    0.96
  -2  11   0    0.14    0.27
   2 -11   0    0.20    0.19
  -2  11  -1   51.81    2.28
   2 -11   1   54.74    2.47
   2 -11   1   57.43    2.18
  -2  11  -2   10.54    0.74
  -2  11  -2   10.41    0.90
   2 -11   2   12.43    0.99
   2 -11   2    9.99    0.80
  -2  11  -3    1.59    0.39
  -2  11  -3    1.11    0.36
   2 -11   3    0.99    0.42
   2 -11   3    0.91    0.33
  -2  11  -4   77.08    3.01
  -2  11  -4   78.48    2.92
   2 -11   4   76.88    3.24
   2 -11   4   75.55    2.88
  -2  11  -5   19.98    1.33
  -2  11  -5   21.50    1.35
   2 -11   5   21.37    1.34
   2 -11   5   22.22    1.32
  -1  11   5    1.28    0.36
  -1  11   5    1.25    0.41
  -1  11   4    2.22    0.53
  -1  11   4    3.72    0.70
   1 -11  -4    2.79    0.44
  -1  11   3   59.50    2.62
  -1  11   3   62.14    2.82
   1 -11  -3   58.69    2.27
  -1  11   2    2.21    0.54
  -1  11   2    1.65    0.49
   1 -11  -2    1.32    0.31
  -1  11   1   19.50    1.39
  -1  11   1   20.88    1.32
   1 -11  -1   20.37    1.14
  -1  11   0   81.53    3.11
   1 -11   0   83.52    2.90
  -1  11  -1    3.09    0.60
   1 -11   1    3.29    0.53
  -1  11  -2    0.46    0.20
  -1  11  -2   -0.14    0.19
   1 -11   2    0.41    0.25
   1 -11   2   -0.06    0.28
  -1  11  -3   43.10    1.85
  -1  11  -3   39.40    1.93
   1 -11   3   43.96    2.16
   1 -11   3   41.33    1.88
  -1  11  -4    2.19    0.48
  -1  11  -4    2.05    0.47
   1 -11   4    2.26    0.46
   1 -11   4    1.94    0.46
  -1  11  -5    3.97    0.67
  -1  11  -5    3.45    0.58
   1 -11   5    4.15    0.68
   1 -11   5    3.07    0.55
   0  11   4   13.33    1.13
   0  11   4   13.50    1.12
   0  11   3    2.08    0.50
   0  11   3    1.30    0.42
   0 -11  -3    1.39    0.33
   0  11   2   -0.01    0.23
   0  11   2    0.05    0.23
   0 -11  -2    0.09    0.18
   0  11   1   36.53    1.84
   0 -11  -1   35.09    1.61
   0  11   0    8.70    0.98
   0 -11   0   10.29    0.81
   0  11  -1    4.13    0.65
   0 -11   1    5.28    0.68
   0  11  -2   61.71    2.51
   0  11  -2   59.54    2.27
   0 -11   2   60.99    2.74
   0 -11   2   55.85    2.32
   0  11  -3   26.09    1.47
   0  11  -3   27.79    1.43
   0 -11   3   27.56    1.65
   0 -11   3   26.56    1.46
   0  11  -4    0.28    0.28
   0  11  -4    0.42    0.27
   0 -11   4   -0.26    0.22
   0 -11   4    0.10    0.19
   1  11   4    1.24    0.43
   1  11   3    5.67    0.82
   1  11   3    7.18    0.98
   1  11   2   50.06    2.33
   1  11   2   50.98    2.59
  -1 -11  -2   51.10    2.04
   1  11   1   17.91    1.25
  -1 -11  -1   20.09    1.14
   1  11   0    0.40    0.24
  -1 -11   0    0.37    0.25
   1  11  -1   52.56    2.31
  -1 -11   1   54.23    2.20
   1  11  -2    0.76    0.26
  -1 -11   2    1.20    0.34
  -1 -11   2    0.64    0.29
   1  11  -3    4.95    0.69
   1  11  -3    5.77    0.72
  -1 -11   3    5.78    0.85
  -1 -11   3    5.18    0.68
   1  11  -4   40.80    1.91
   1  11  -4   41.67    1.98
  -1 -11   4   40.65    2.14
   2  11   3   28.81    1.85
   2  11   2    1.47    0.44
   2  11   2    1.26    0.35
   2  11   1    7.49    0.90
  -2 -11  -1    5.72    0.68
   2  11   0   51.84    2.33
  -2 -11   0   53.36    2.16
   2  11  -1   12.15    0.94
  -2 -11   1   10.18    0.82
   2  11  -2    0.65    0.24
  -2 -11   2   -0.08    0.17
   2  11  -3   29.93    1.57
   2  11  -3   32.24    1.62
  -2 -11   3   32.14    1.85
   3  11   0    0.87    0.26
  -3 -11   0    1.76    0.41
   3  11  -1    7.61    0.90
 -13  12   2   31.39    1.86
  13 -12  -2   30.30    1.63
  13 -12  -1    3.02    0.64
  13 -12   0    3.83    0.58
 -13  12  -1   11.48    0.90
  13 -12   1   12.83    0.86
  13 -12   1   11.42    0.86
 -13  12  -2    0.93    0.35
  13 -12   2    1.42    0.34
 -12  12   3    5.59    0.84
  12 -12  -3    5.91    0.79
 -12  12   2    0.28    0.29
  12 -12  -2    0.20    0.24
  12 -12  -1    8.86    0.94
 -12  12   0   39.82    1.89
  12 -12   0   39.48    1.83
 -12  12  -1   24.12    1.43
  12 -12   1   26.06    1.38
  12 -12   1   23.85    1.26
 -12  12  -2    1.05    0.39
  12 -12   2    0.59    0.20
  12 -12   2    0.36    0.17
 -12  12  -3   38.67    1.99
  12 -12   3   37.77    1.83
 -11  12   4   41.20    2.19
  11 -12  -4   45.01    2.09
 -11  12   3    4.75    0.78
  11 -12  -3    4.97    0.71
 -11  12   2    0.77    0.17
 -11  12   2    1.09    0.40
  11 -12  -2    0.67    0.34
 -11  12   1   56.95    2.71
 -11  12   1   57.92    2.38
  11 -12  -1   53.54    2.27
 -11  12   0    0.54    0.29
  11 -12   0    0.76    0.33
 -11  12  -1   19.14    1.25
  11 -12   1   18.67    1.14
 -11  12  -2   51.83    2.32
  11 -12   2   51.22    2.13
  11 -12   2   50.18    2.12
 -11  12  -3    7.01    0.91
  11 -12   3    4.54    0.62
  11 -12   3    5.20    0.81
  11 -12   3    7.40    0.82
 -11  12  -4    1.21    0.51
  11 -12   4    0.61    0.33
 -10  12   4    1.28    0.48
  10 -12  -4    1.41    0.39
 -10  12   3    0.79    0.29
 -10  12   3    1.66    0.42
  10 -12  -3    0.75    0.34
 -10  12   2   41.51    1.98
 -10  12   2   44.56    2.26
  10 -12  -2   43.33    1.95
 -10  12   1    2.00    0.52
 -10  12   1    3.13    0.55
  10 -12  -1    3.32    0.55
 -10  12   0    0.68    0.35
  10 -12   0    1.73    0.41
 -10  12  -1   39.51    1.96
  10 -12   1   43.08    1.88
 -10  12  -2   10.50    1.06
  10 -12   2    9.58    0.80
  10 -12   2   10.39    0.78
 -10  12  -3    0.97    0.36
  10 -12   3    0.95    0.31
  10 -12   3    1.39    0.39
  10 -12   3    0.84    0.33
 -10  12  -4   98.16    3.71
  10 -12   4   93.13    3.33
  10 -12   4   94.90    3.92
  -9  12   5    2.27    0.46
   9 -12  -5    2.14    0.49
  -9  12   4    0.34    0.20
  -9  12   4    0.33    0.23
   9 -12  -4    0.08    0.19
  -9  12   3   25.28    1.58
  -9  12   3   23.68    1.42
   9 -12  -3   24.41    1.39
  -9  12   2   10.08    1.03
  -9  12   2    8.41    1.04
   9 -12  -2    9.63    0.96
  -9  12   1   17.42    1.26
  -9  12   1   18.43    1.20
   9 -12  -1   16.98    1.08
  -9  12   0  155.18    5.08
   9 -12   0  153.39    4.81
  -9  12  -1   12.26    1.01
   9 -12   1   13.22    0.92
  -9  12  -2    8.25    0.94
   9 -12   2    7.38    0.62
   9 -12   2    8.64    0.88
   9 -12   2    7.39    0.95
  -9  12  -3   17.46    1.25
   9 -12   3   17.37    1.29
   9 -12   3   17.25    1.07
   9 -12   3   19.51    1.15
  -9  12  -4    0.50    0.27
   9 -12   4    0.25    0.28
   9 -12   4    0.59    0.28
   9 -12   4    0.87    0.33
  -9  12  -5    4.44    0.76
   9 -12   5    4.11    0.66
  -8  12   5   14.13    1.08
  -8  12   5   15.26    1.12
   8 -12  -5   13.13    1.03
  -8  12   4   59.25    2.59
  -8  12   4   60.67    2.74
   8 -12  -4   58.96    2.45
  -8  12   3    3.54    0.62
  -8  12   3    3.98    0.69
   8 -12  -3    2.98    0.56
  -8  12   2    0.39    0.34
  -8  12   2    0.80    0.40
   8 -12  -2    1.35    0.35
  -8  12   1   30.89    1.77
  -8  12   1   31.44    1.65
   8 -12  -1   30.28    1.52
  -8  12   0    4.80    0.70
   8 -12   0    5.80    0.70
  -8  12  -1   13.24    1.04
   8 -12   1   14.40    0.98
  -8  12  -2   82.34    3.10
   8 -12   2   77.91    2.84
   8 -12   2   78.01    2.72
   8 -12   2   74.84    3.26
  -8  12  -3   23.26    1.42
   8 -12   3   19.92    1.39
   8 -12   3   23.08    1.21
   8 -12   3   20.88    1.25
  -8  12  -4   -0.31    0.25
   8 -12   4   -0.53    0.20
   8 -12   4    0.19    0.20
   8 -12   4    0.07    0.17
  -8  12  -5   19.87    1.37
   8 -12   5   20.23    1.24
   8 -12   5   19.24    1.21
   8 -12   5   19.69    1.33
  -7  12   5   22.25    1.46
  -7  12   5   24.83    1.47
   7 -12  -5   23.60    1.37
  -7  12   4    6.26    0.84
  -7  12   4    5.66    0.83
   7 -12  -4    6.69    0.80
  -7  12   3   13.93    1.07
  -7  12   3   12.58    1.08
   7 -12  -3   12.43    0.96
  -7  12   2   75.63    3.22
  -7  12   2   75.54    2.96
   7 -12  -2   71.24    2.72
  -7  12   1    5.17    0.77
  -7  12   1    5.86    0.82
   7 -12  -1    5.67    0.71
  -7  12   0    5.80    0.75
   7 -12   0    2.30    0.48
  -7  12  -1   49.99    2.18
   7 -12   1   44.47    1.94
  -7  12  -2    7.29    0.86
   7 -12   2    4.28    0.73
   7 -12   2    5.20    0.60
   7 -12   2    3.54    0.58
  -7  12  -3    8.75    0.97
   7 -12   3    7.37    0.75
   7 -12   3    8.71    0.88
   7 -12   3    8.55    1.02
  -7  12  -4   63.40    2.73
   7 -12   4   64.84    2.52
   7 -12   4   64.84    2.86
   7 -12   4   60.07    2.47
  -7  12  -5   14.89    1.15
   7 -12   5   14.63    1.05
   7 -12   5   14.18    1.12
   7 -12   5   16.63    1.11
  -6  12   5    5.92    0.82
  -6  12   5    5.51    0.85
   6 -12  -5    4.88    0.67
  -6  12   4    2.52    0.52
  -6  12   4    3.60    0.66
   6 -12  -4    3.37    0.57
  -6  12   3   26.55    1.59
  -6  12   3   28.97    1.70
   6 -12  -3   28.54    1.47
  -6  12   2    3.40    0.71
  -6  12   2    3.50    0.59
   6 -12  -2    2.86    0.54
  -6  12   1   21.03    1.30
  -6  12   1   20.66    1.38
   6 -12  -1   20.10    1.20
  -6  12   0  118.22    4.07
   6 -12   0  114.22    3.81
  -6  12  -1   17.60    1.20
   6 -12   1   16.57    1.05
  -6  12  -2    0.57    0.31
   6 -12   2    0.68    0.27
   6 -12   2    0.54    0.16
   6 -12   2    1.00    0.38
  -6  12  -3   20.57    1.35
   6 -12   3   22.03    1.17
   6 -12   3   22.06    1.26
   6 -12   3   22.97    1.46
  -6  12  -4    9.02    1.01
   6 -12   4    8.27    0.88
   6 -12   4    7.76    0.84
   6 -12   4   10.57    0.92
  -6  12  -5   10.00    1.09
   6 -12   5   10.16    0.92
   6 -12   5   10.18    0.85
   6 -12   5    9.96    0.85
  -5  12   5   12.68    1.09
  -5  12   5   11.17    0.96
   5 -12  -5   12.05    0.92
  -5  12   4   64.00    2.82
  -5  12   4   64.34    2.75
   5 -12  -4   57.18    2.38
  -5  12   3    5.41    0.83
  -5  12   3    4.71    0.73
   5 -12  -3    5.16    0.69
  -5  12   2    0.72    0.30
  -5  12   2    1.21    0.50
   5 -12  -2    1.20    0.38
  -5  12   1   29.04    1.75
  -5  12   1   32.81    1.70
   5 -12  -1   30.78    1.50
  -5  12   0    0.94    0.35
   5 -12   0    0.90    0.35
  -5  12  -1   14.01    1.05
   5 -12   1   14.31    0.98
  -5  12  -2   84.72    3.24
   5 -12   2   84.78    3.03
   5 -12   2   85.40    3.48
   5 -12   2   86.39    3.01
  -5  12  -3   13.62    1.08
   5 -12   3   14.21    0.89
   5 -12   3   14.43    1.00
   5 -12   3   12.93    1.08
  -5  12  -4    2.07    0.53
   5 -12   4    3.14    0.50
   5 -12   4    2.54    0.55
   5 -12   4    3.37    0.61
  -5  12  -5   14.24    1.10
   5 -12   5   16.32    1.12
   5 -12   5   17.16    1.12
   5 -12   5   15.62    1.17
  -4  12   5   30.17    1.74
  -4  12   5   29.18    1.77
   4 -12  -5   29.68    1.51
  -4  12   4    0.20    0.21
  -4  12   4    0.62    0.39
   4 -12  -4    0.55    0.24
  -4  12   3    9.87    1.09
  -4  12   3   12.05    1.06
   4 -12  -3   11.44    0.88
  -4  12   2   44.20    2.26
  -4  12   2   42.94    2.09
   4 -12  -2   44.81    1.93
  -4  12   1   20.56    1.31
  -4  12   1   20.07    1.39
   4 -12  -1   20.57    1.18
  -4  12   0    0.62    0.28
   4 -12   0    0.45    0.24
  -4  12  -1   69.78    2.79
   4 -12   1   69.84    2.61
  -4  12  -2    8.45    0.97
   4 -12   2    8.97    0.85
   4 -12   2    8.46    0.87
  -4  12  -3   12.74    1.03
   4 -12   3   14.37    1.01
   4 -12   3   14.18    1.12
  -4  12  -4   83.30    3.30
   4 -12   4   85.67    3.14
   4 -12   4   84.39    3.08
   4 -12   4   85.73    3.51
  -4  12  -5    8.39    1.05
   4 -12   5    8.03    0.86
   4 -12   5    7.16    0.92
   4 -12   5    8.05    0.92
  -3  12   5    2.71    0.55
   3 -12  -5    4.25    0.58
  -3  12   4    1.91    0.49
  -3  12   4    2.19    0.52
   3 -12  -4    1.60    0.38
  -3  12   3   29.27    1.68
  -3  12   3   26.81    1.69
   3 -12  -3   27.20    1.42
  -3  12   2    0.73    0.31
  -3  12   2    0.93    0.33
   3 -12  -2    1.16    0.37
  -3  12   1   11.58    1.00
  -3  12   1   13.23    1.11
   3 -12  -1   13.70    0.96
  -3  12   0   98.64    3.62
   3 -12   0   96.83    3.33
  -3  12  -1   21.18    1.35
   3 -12   1   23.70    1.29
  -3  12  -2    2.45    0.52
   3 -12   2    2.30    0.47
   3 -12   2    2.86    0.58
  -3  12  -3   29.43    1.64
  -3  12  -3   31.35    1.50
   3 -12   3   29.94    1.73
   3 -12   3   29.25    1.52
  -3  12  -4    0.13    0.33
  -3  12  -4    0.20    0.23
   3 -12   4   -0.04    0.14
   3 -12   4   -0.09    0.23
  -3  12  -5    2.19    0.57
  -3  12  -5    1.95    0.41
   3 -12   5    0.81    0.34
  -2  12   4   88.71    3.48
  -2  12   4   79.95    3.50
   2 -12  -4   79.09    2.93
  -2  12   3    6.54    0.91
  -2  12   3    6.25    0.90
   2 -12  -3    6.18    0.72
  -2  12   2    2.48    0.54
  -2  12   2    1.71    0.53
   2 -12  -2    1.41    0.35
  -2  12   1   27.77    1.62
  -2  12   1   31.54    1.82
   2 -12  -1   30.50    1.50
  -2  12   0   -0.08    0.23
   2 -12   0   -0.15    0.19
  -2  12  -1    5.30    0.74
   2 -12   1    4.87    0.69
  -2  12  -2   98.63    3.68
   2 -12   2  107.25    4.09
   2 -12   2   97.27    3.46
  -2  12  -3   13.03    0.96
  -2  12  -3   14.61    1.09
   2 -12   3   15.92    1.06
   2 -12   3   14.68    1.18
  -2  12  -4   -0.23    0.19
  -2  12  -4    0.01    0.27
   2 -12   4    0.70    0.25
   2 -12   4    0.41    0.23
  -1  12   4    1.08    0.35
   1 -12  -4    1.09    0.20
  -1  12   3    2.08    0.50
  -1  12   3    3.50    0.69
   1 -12  -3    2.55    0.46
  -1  12   2   78.53    3.16
  -1  12   2   75.78    3.40
   1 -12  -2   74.84    2.76
  -1  12   1   15.02    1.12
   1 -12  -1   14.48    0.96
  -1  12   0    6.02    0.81
   1 -12   0    7.31    0.82
  -1  12  -1   47.70    2.21
   1 -12   1   46.41    2.01
  -1  12  -2    1.04    0.35
   1 -12   2    1.76    0.39
  -1  12  -3   12.33    0.85
  -1  12  -3   11.92    0.95
   1 -12   3   12.95    1.06
   1 -12   3   12.21    0.94
  -1  12  -4   43.77    2.00
  -1  12  -4   42.73    2.05
   1 -12   4   41.72    2.19
   0  12   3   36.05    1.99
   0  12   3   40.21    2.20
   0 -12  -3   37.25    1.67
   0  12   2    1.15    0.32
   0  12   2    1.01    0.34
   0 -12  -2    0.39    0.22
   0  12   1   27.06    1.58
   0 -12  -1   23.72    1.31
   0  12   0   37.89    1.95
   0 -12   0   39.88    1.79
   0  12  -1   11.13    0.92
   0 -12   1    9.12    0.92
   0  12  -2    0.10    0.22
   0 -12   2    0.34    0.20
   0  12  -3    7.81    0.89
   0 -12   3    6.52    0.86
   0 -12   3    6.62    0.83
  -1 -12  -2    0.61    0.18
   1  12   1   17.93    1.26
  -1 -12  -1   17.10    1.07
   1  12   0    0.95    0.30
  -1 -12   0    0.09    0.19
  -1 -12   1    8.63    0.90
   1  12  -2   55.06    2.43
 -12  13   2   57.26    2.81
  12 -13  -2   59.79    2.51
 -12  13   1    8.44    0.72
  12 -13  -1    8.58    0.94
 -12  13   0    0.56    0.33
  12 -13   0    0.11    0.25
 -12  13  -1   18.72    1.25
  12 -13   1   17.53    1.16
 -12  13  -2    1.00    0.44
  12 -13   2    0.71    0.23
 -11  13   3   33.41    1.91
  11 -13  -3   30.19    1.66
 -11  13   2   -0.15    0.22
 -11  13   2    0.28    0.20
  11 -13  -2    1.09    0.32
 -11  13   1   11.57    0.96
  11 -13  -1   11.53    0.91
 -11  13   0   55.25    2.45
  11 -13   0   56.22    2.35
 -11  13  -1    5.06    0.77
  11 -13   1    6.53    0.76
 -11  13  -2    0.80    0.38
  11 -13   2    1.15    0.36
 -11  13  -3   30.12    1.73
  11 -13   3   29.73    1.55
 -10  13   3    7.01    0.91
 -10  13   3    6.54    0.94
  10 -13  -3    7.53    0.90
 -10  13   2    6.86    0.95
 -10  13   2    6.95    0.87
  10 -13  -2    7.17    0.85
 -10  13   1   38.76    1.93
 -10  13   1   39.66    2.23
  10 -13  -1   38.01    1.84
 -10  13   0    0.98    0.38
  10 -13   0    1.88    0.44
 -10  13  -1   11.69    0.98
  10 -13   1   10.88    0.89
 -10  13  -2   31.26    1.73
  10 -13   2   31.02    1.59
 -10  13  -3    7.39    0.97
  10 -13   3    7.78    0.86
  10 -13   3    8.01    0.67
  10 -13   3    8.06    1.00
  -9  13   4   -0.02    0.18
  -9  13   4   -0.17    0.20
   9 -13  -4   -0.06    0.18
  -9  13   3   20.31    1.44
  -9  13   3   21.29    1.39
   9 -13  -3   22.50    1.34
  -9  13   2   53.84    2.67
  -9  13   2   55.89    2.47
   9 -13  -2   54.78    2.31
  -9  13   1   16.99    1.23
  -9  13   1   14.04    1.15
   9 -13  -1   16.60    1.10
  -9  13   0    0.93    0.36
   9 -13   0    0.81    0.31
  -9  13  -1   27.24    1.60
   9 -13   1   29.91    1.53
  -9  13  -2    5.56    0.80
   9 -13   2    6.24    0.79
  -9  13  -3   19.18    1.32
   9 -13   3   19.30    1.13
   9 -13   3   19.92    1.39
   9 -13   3   18.84    1.20
  -9  13  -4   57.67    2.60
   9 -13   4   53.20    2.32
   9 -13   4   55.10    2.66
  -8  13   4    2.42    0.52
  -8  13   4    1.72    0.48
   8 -13  -4    2.62    0.50
  -8  13   3   29.16    1.68
  -8  13   3   28.59    1.79
   8 -13  -3   31.35    1.61
  -8  13   2    0.87    0.34
  -8  13   2    0.14    0.22
   8 -13  -2    0.86    0.34
  -8  13   1   33.44    1.91
  -8  13   1   35.52    1.83
   8 -13  -1   32.46    1.64
  -8  13   0   48.14    2.22
   8 -13   0   46.70    2.05
  -8  13  -1    1.56    0.43
   8 -13   1    1.72    0.42
  -8  13  -2   -0.11    0.20
   8 -13   2    0.36    0.28
  -8  13  -3   21.28    1.39
   8 -13   3   21.09    1.16
   8 -13   3   19.86    1.42
   8 -13   3   22.04    1.29
  -8  13  -4    3.51    0.66
   8 -13   4    2.36    0.59
   8 -13   4    2.67    0.50
   8 -13   4    1.66    0.68
  -7  13   4   35.25    1.95
  -7  13   4   35.15    1.93
   7 -13  -4   33.92    1.74
  -7  13   3    8.80    1.03
  -7  13   3    6.94    0.96
   7 -13  -3    8.75    0.94
  -7  13   2    2.08    0.48
  -7  13   2    1.43    0.39
   7 -13  -2    1.69    0.41
  -7  13   1   30.11    1.78
  -7  13   1   29.98    1.67
   7 -13  -1   28.35    1.51
  -7  13   0    6.58    0.85
   7 -13   0    6.65    0.78
  -7  13  -1    8.31    0.97
   7 -13   1    6.98    0.78
  -7  13  -2   63.77    2.72
   7 -13   2   62.23    2.50
  -7  13  -3   12.74    1.10
   7 -13   3   15.12    0.92
   7 -13   3   16.87    1.11
   7 -13   3   14.87    1.17
  -7  13  -4    0.83    0.34
   7 -13   4    1.03    0.29
   7 -13   4    0.30    0.24
   7 -13   4    0.35    0.22
  -6  13   4   -0.01    0.25
  -6  13   4   -0.14    0.18
   6 -13  -4    0.25    0.24
  -6  13   3   15.91    1.22
  -6  13   3   17.95    1.31
   6 -13  -3   13.89    1.03
  -6  13   2   81.57    3.46
  -6  13   2   78.36    3.17
   6 -13  -2   74.87    2.89
  -6  13   1   10.94    1.14
  -6  13   1   12.67    1.06
   6 -13  -1   12.08    0.94
  -6  13   0    0.17    0.20
   6 -13   0    0.27    0.22
  -6  13  -1   33.02    1.78
   6 -13   1   34.98    1.68
  -6  13  -2    0.19    0.27
   6 -13   2    0.13    0.20
  -6  13  -3   10.97    1.16
   6 -13   3   10.06    1.02
   6 -13   3   11.62    1.01
  -6  13  -4   49.44    2.34
   6 -13   4   48.19    2.07
   6 -13   4   48.26    2.15
   6 -13   4   45.80    2.35
  -5  13   4   -0.14    0.19
  -5  13   4    0.09    0.21
   5 -13  -4    0.14    0.20
  -5  13   3   42.08    2.16
  -5  13   3   41.36    2.23
   5 -13  -3   42.75    1.93
  -5  13   2    0.69    0.33
  -5  13   2    0.15    0.26
   5 -13  -2    0.17    0.24
  -5  13   1   19.44    1.37
  -5  13   1   18.39    1.29
   5 -13  -1   21.73    1.25
  -5  13   0   70.97    2.89
   5 -13   0   65.28    2.59
  -5  13  -1    2.10    0.50
   5 -13   1    1.09    0.39
  -5  13  -2    0.72    0.31
   5 -13   2    0.54    0.26
  -5  13  -3   32.16    1.77
   5 -13   3   32.76    1.88
   5 -13   3   33.29    1.67
  -5  13  -4    3.81    0.69
   5 -13   4    2.32    0.43
   5 -13   4    2.01    0.47
   5 -13   4    2.74    0.58
  -4  13   4   47.37    2.45
   4 -13  -4   50.38    2.14
  -4  13   3    5.02    0.85
  -4  13   3    4.48    0.77
   4 -13  -3    3.50    0.55
  -4  13   2    0.61    0.35
  -4  13   2    0.73    0.33
   4 -13  -2    1.75    0.43
  -4  13   1   36.91    1.90
   4 -13  -1   34.61    1.68
  -4  13   0    2.90    0.57
   4 -13   0    1.80    0.40
  -4  13  -1   12.93    1.04
   4 -13   1   11.50    0.90
  -4  13  -2   32.75    1.77
   4 -13   2   31.39    1.62
  -4  13  -3    9.26    1.07
   4 -13   3   11.07    1.00
   4 -13   3   11.73    0.98
  -4  13  -4    0.25    0.28
  -4  13  -4   -0.02    0.20
   4 -13   4    0.05    0.23
  -3  13   3   11.91    1.01
  -3  13   3   10.95    1.05
   3 -13  -3   10.04    0.81
  -3  13   2   60.95    2.74
  -3  13   2   65.78    3.07
   3 -13  -2   63.40    2.50
  -3  13   1    9.10    1.03
   3 -13  -1    9.30    0.93
  -3  13   0    3.61    0.62
   3 -13   0    3.79    0.57
  -3  13  -1   16.01    1.20
   3 -13   1   16.44    1.09
  -3  13  -2   -0.33    0.26
   3 -13   2    0.17    0.17
  -3  13  -3    4.99    0.78
   3 -13   3    5.89    0.73
   3 -13   3    5.54    0.84
  -2  13   3   10.15    1.20
   2 -13  -3   10.35    0.81
  -2  13   2    0.03    0.18
  -2  13   2    0.07    0.20
   2 -13  -2    0.11    0.22
  -2  13   1    6.57    0.86
   2 -13  -1    5.22    0.67
  -2  13   0   44.34    2.16
   2 -13   0   43.08    1.95
  -2  13  -1   10.13    1.10
   2 -13   1   10.89    0.87
  -2  13  -2    0.72    0.26
   2 -13   2   -0.34    0.17
  -2  13  -3   18.14    1.24
   2 -13   3   17.51    1.27
   1 -13  -2    1.19    0.32
  -1  13   1   12.09    1.03
   1 -13  -1   12.94    0.94
  -1  13   0    3.35    0.55
   1 -13   0    3.76    0.59
  -1  13  -1    2.48    0.48
   1 -13   1    2.63    0.49
  -1  13  -2   34.32    1.84
 -11  14   1    7.60    0.96
  11 -14  -1    6.68    0.85
 -11  14   0    0.95    0.35
  11 -14   0    1.03    0.35
 -11  14  -1   27.52    1.65
  11 -14   1   29.76    1.59
 -10  14   2    1.30    0.47
 -10  14   2    1.50    0.43
  10 -14  -2    2.11    0.47
 -10  14   1    4.73    0.78
  10 -14  -1    6.34    0.82
 -10  14   0   40.25    2.04
  10 -14   0   39.16    1.90
 -10  14  -1   14.09    1.10
  10 -14   1   12.52    0.99
 -10  14  -2    0.67    0.42
  10 -14   2    0.42    0.29
  -9  14   2    1.93    0.49
  -9  14   2    0.34    0.22
   9 -14  -2    1.10    0.39
  -9  14   1   24.54    1.56
   9 -14  -1   25.35    1.44
  -9  14   0    0.17    0.22
   9 -14   0   -0.26    0.19
  -9  14  -1    2.36    0.52
   9 -14   1    1.96    0.48
  -9  14  -2   36.02    1.98
   9 -14   2   39.40    1.87
  -8  14   3    2.68    0.55
   8 -14  -3    2.99    0.67
  -8  14   2   45.10    2.42
  -8  14   2   49.72    2.34
   8 -14  -2   46.63    2.13
  -8  14   1   18.73    1.29
   8 -14  -1   15.40    1.09
  -8  14   0    3.35    0.65
   8 -14   0    2.57    0.48
  -8  14  -1   55.93    2.52
   8 -14   1   53.26    2.30
  -8  14  -2    0.33    0.25
   8 -14   2    0.38    0.18
  -8  14  -3    2.73    0.63
  -7  14   3   33.38    1.90
  -7  14   3   37.64    2.07
   7 -14  -3   34.24    1.76
  -7  14   2   -0.03    0.22
  -7  14   2    0.46    0.34
   7 -14  -2    0.52    0.32
  -7  14   1    6.73    0.90
   7 -14  -1    7.53    0.85
  -7  14   0   21.88    1.45
   7 -14   0   21.97    1.32
  -7  14  -1   12.60    1.04
   7 -14   1   14.02    1.00
  -7  14  -2    0.26    0.19
   7 -14   2   -0.13    0.19
  -7  14  -3   18.01    1.31
   7 -14   3   18.03    1.21
  -6  14   3    0.71    0.28
   6 -14  -3    1.81    0.42
  -6  14   2   -0.08    0.28
  -6  14   2    0.69    0.31
   6 -14  -2    0.25    0.25
  -6  14   1   30.61    1.77
   6 -14  -1   31.33    1.63
  -6  14   0    2.91    0.60
   6 -14   0    2.11    0.48
  -6  14  -1    6.02    0.85
   6 -14   1    4.53    0.67
  -6  14  -2   52.04    2.42
   6 -14   2   49.68    2.22
  -6  14  -3    9.45    1.08
   6 -14   3   11.58    0.99
  -5  14   2   34.64    1.92
  -5  14   2   36.74    2.09
   5 -14  -2   35.24    1.75
  -5  14   1    3.76    0.74
   5 -14  -1    3.36    0.55
  -5  14   0    0.16    0.20
   5 -14   0    0.18    0.28
  -5  14  -1   24.52    1.53
   5 -14   1   22.13    1.33
  -5  14  -2    7.15    0.94
   5 -14   2    8.21    0.92
  -4  14   2    0.65    0.20
  -4  14   2    0.75    0.24
   4 -14  -2    0.11    0.22
  -4  14   1    1.92    0.44
   4 -14  -1    4.26    0.63
  -4  14   0   33.00    1.84
   4 -14   0   32.86    1.67
  -4  14  -1   16.93    1.24
   4 -14   1   16.49    1.12
  -4  14  -2    0.97    0.32
   4 -14   2    0.81    0.28
   3 -14  -1   30.45    1.59
  -3  14   0    0.53    0.33
   3 -14   0    0.98    0.32
  -3  14  -1    3.33    0.64
   3 -14   1    3.89    0.59
   0   0   0    0.00    0.00
;
_shelx_hkl_checksum     34858
_shelx_res_file
;
TITL cc35 in P-3
CELL  0.71073  11.9776  11.9776   7.3455   90.000   90.000  120.000
ZERR    1.00   0.0008   0.0008   0.0007   0.000   0.000   0.000
LATT  1
SYMM -Y, X-Y, Z
SYMM -X+Y, -X, Z
SFAC C H N O I K
UNIT 24 54 6 6 2 2
TEMP -153
SIZE 0.20 0.09 0.06
REM  Colorless block
L.S. 10
BOND $H
FMAP 2
PLAN 20
CONF
ACTA
EQIV $1 x, y, z-1
HTAB C1 I1_$1
HTAB C3 I1_$1
HTAB C4 I1
WGHT    0.022700    1.731900
FVAR       0.21709
I1    5    0.666667    0.333333    0.838860    10.33333    0.02578    0.02578 =
         0.02315    0.00000    0.00000    0.01289
K1    6    0.000000    0.000000    0.000000    10.16667    0.01950    0.01950 =
         0.01261    0.00000    0.00000    0.00975
O1    4    0.189335    0.144115    0.248066    11.00000    0.01827    0.02366 =
         0.02020   -0.00341   -0.00030    0.00566
N1    3    0.389643    0.288220    0.342101    11.00000    0.02415    0.02708 =
         0.02370   -0.00028    0.00034    0.01004
C1    1    0.328809    0.311361    0.034913    11.00000    0.02841    0.03522 =
         0.01961    0.00472    0.00119    0.01521
AFIX 137
H1A   2    0.409299    0.320166   -0.012542    11.00000   -1.50000
H1B   2    0.338848    0.397080    0.051742    11.00000   -1.50000
H1C   2    0.258805    0.262022   -0.051578    11.00000   -1.50000
AFIX   0
K2    6    0.000000    0.000000    0.500000    10.16667    0.02784    0.02784 =
         0.01235    0.00000    0.00000    0.01392
C2    1    0.297029    0.241401    0.216250    11.00000    0.02913    0.02865 =
         0.02233   -0.00370    0.00127    0.01849
C3    1    0.515460    0.403555    0.309355    11.00000    0.02116    0.02801 =
         0.03365   -0.00453    0.00226    0.00245
AFIX 137
H3A   2    0.557423    0.388351    0.205401    11.00000   -1.50000
H3B   2    0.569667    0.422326    0.417778    11.00000   -1.50000
H3C   2    0.503274    0.476976    0.283030    11.00000   -1.50000
AFIX   0
C4    1    0.362126    0.224658    0.520041    11.00000    0.03247    0.03213 =
         0.02179    0.00383   -0.00427    0.00998
AFIX 137
H4A   2    0.316441    0.130959    0.503062    11.00000   -1.50000
H4B   2    0.308298    0.248844    0.591307    11.00000   -1.50000
H4C   2    0.443229    0.251649    0.584799    11.00000   -1.50000
AFIX   0
HKLF 4
REM  cc35 in P-3
REM R1 =  0.0240 for    1194 Fo > 4sig(Fo)  and  0.0252 for all    1248 data
REM     65 parameters refined using      0 restraints
END
WGHT      0.0223      1.7328
REM Highest difference peak  1.135,  deepest hole -0.432,  1-sigma level  0.075
Q1    1   0.3879  0.3068  0.2119  11.00000  0.05    1.13
Q2    1   0.3002  0.2152  0.3316  11.00000  0.05    0.93
Q3    1   0.6819  0.3937  0.7849  11.00000  0.05    0.52
Q4    1   0.2832  0.1703  0.5576  11.00000  0.05    0.39
Q5    1   0.1675  0.1228  0.3165  11.00000  0.05    0.27
Q6    1   0.6667  0.3333  0.6827  10.33333  0.05    0.25
Q7    1   0.3852  0.3017  0.5932  11.00000  0.05    0.24
Q8    1   0.6667  0.3333  0.5970  10.33333  0.05    0.24
Q9    1   0.1998  0.1968  0.2423  11.00000  0.05    0.23
Q10   1   0.0493  0.0463  0.4982  11.00000  0.05    0.23
Q11   1   0.3912  0.3516  0.0060  11.00000  0.05    0.22
Q12   1   0.6667  0.3333  1.0062  10.33333  0.05    0.21
Q13   1   0.1464  0.1183  0.1876  11.00000  0.05    0.20
Q14   1   0.4014  0.1844  0.5345  11.00000  0.05    0.20
Q15   1   0.3010  0.3391  0.0126  11.00000  0.05    0.20
Q16   1   0.5419  0.4301  0.2146  11.00000  0.05    0.19
Q17   1   0.4672  0.3611  0.3239  11.00000  0.05    0.18
Q18   1   0.5775  0.3432  0.8973  11.00000  0.05    0.16
Q19   1   0.6030  0.2190  0.8714  11.00000  0.05    0.16
Q20   1   0.5591  0.3934  0.2876  11.00000  0.05    0.15
;
_shelx_res_checksum     42921
_shelxl_version_number         .2013
