# Supplementary material for: Crystal structure of catena-poly[[potassium-tri-μ-di­methyl­acetamide-κ6 O:O] iodide]
Source: Acta Crystallogr Sect E Struct Rep Online. 2014 Sep 13;70(Pt 10):196–8. doi: 10.1107/S1600536814020005 (PMC4257214; doi:10.1107/S1600536814020005)
Supplement: Supplementary file 2 [file e-70-00196-Isup2.hkl]

#
# h,k,l, Fc-squared, Fo-squared, sigma(Fo-squared), status flag
#
data_I
_shelx_title ' cc35 in P-3'
_shelx_refln_list_code          4
_shelx_F_calc_maximum      141.20
_exptl_crystal_F_000       432.00
_reflns_d_resolution_high  0.8030

loop_
 _space_group_symop_operation_xyz
 'x, y, z'
 '-y, x-y, z'
 '-x+y, -x, z'
 '-x, -y, -z'
 'y, -x+y, -z'
 'x-y, x, -z'

_cell_length_a    11.9776
_cell_length_b    11.9776
_cell_length_c     7.3455
_cell_angle_alpha  90.000
_cell_angle_beta   90.000
_cell_angle_gamma 120.000

_shelx_F_squared_multiplier     1.000

loop_
 _refln_index_h
 _refln_index_k
 _refln_index_l
 _refln_F_squared_calc
 _refln_F_squared_meas
 _refln_F_squared_sigma
 _refln_observed_status
   0   1   0         55.37         93.11         1.05 o
  -1   2   0       5956.99       6318.19        40.84 o
   0   2   0        995.66        926.81         6.81 o
  -2   3   0       1127.29       1261.73         9.83 o
  -1   3   0       5053.94       5603.66        39.01 o
   0   3   0      17072.72      17542.45       128.35 o
  -3   4   0       1055.41       1238.65        10.86 o
  -2   4   0       9097.74       9342.48        65.95 o
  -1   4   0       1181.63       1370.01        11.43 o
   0   4   0        595.01        693.00         6.72 o
  -4   5   0      11151.77      11693.65        86.05 o
  -3   5   0       1037.34       1045.76         9.03 o
  -2   5   0       1749.47       1731.49        13.84 o
  -1   5   0       7240.47       7023.76        54.31 o
   0   5   0        345.95        348.55         4.45 o
  -5   6   0         45.79        101.14         2.56 o
  -4   6   0          1.26          4.94         0.93 o
  -3   6   0      10184.23      10664.85        75.87 o
  -2   6   0          6.10          3.48         0.89 o
  -1   6   0         33.53         53.27         1.96 o
   0   6   0       7390.33       7227.54        54.82 o
  -6   7   0        130.01        123.39         2.85 o
  -5   7   0      12614.29      12938.57        92.01 o
  -4   7   0         12.68         17.93         1.42 o
  -3   7   0        100.50        112.46         2.54 o
  -2   7   0       3911.62       3799.83        30.30 o
  -1   7   0        806.81        766.69         8.26 o
   0   7   0         64.89         72.57         2.47 o
  -7   8   0       4029.67       3921.73        33.30 o
  -6   8   0         52.52         57.94         2.17 o
  -5   8   0        281.56        264.10         4.05 o
  -4   8   0       4667.52       4594.13        34.86 o
  -3   8   0        171.86        180.13         3.32 o
  -2   8   0        360.15        309.24         4.80 o
  -1   8   0       3704.14       3953.23        32.04 o
   0   8   0         67.93         77.38         2.78 o
  -8   9   0        262.35        259.17         4.35 o
  -7   9   0          9.68          2.55         1.05 o
  -6   9   0       3483.57       3597.62        28.44 o
  -5   9   0        154.88        136.16         3.17 o
  -4   9   0        212.09        220.19         3.87 o
  -3   9   0       4501.33       4386.26        35.40 o
  -2   9   0        233.22        249.06         4.48 o
  -1   9   0        338.60        343.31         5.59 o
   0   9   0       2251.56       2170.06        21.57 o
  -9  10   0        144.08        155.49         4.88 o
  -8  10   0       1893.67       1829.11        18.48 o
  -7  10   0        146.18        142.13         3.78 o
  -6  10   0        233.17        242.70         4.22 o
  -5  10   0       1929.10       1927.21        17.10 o
  -4  10   0         94.68        105.43         3.56 o
  -3  10   0          1.45          0.91         1.20 o
  -2  10   0       3969.96       3944.51        35.66 o
  -1  10   0        120.57        126.44         5.04 o
   0  10   0          4.56          3.12         1.43 o
 -10  11   0       1650.00       1613.34        26.84 o
  -9  11   0         66.29         71.68         4.06 o
  -8  11   0        249.59        285.71         7.01 o
  -7  11   0       2414.45       2367.94        26.28 o
  -6  11   0          9.50         11.78         1.62 o
  -5  11   0         30.69         24.70         2.25 o
  -4  11   0       2524.37       2598.30        27.30 o
  -3  11   0         16.64         12.57         1.81 o
  -2  11   0          0.64          2.91         1.69 o
  -1  11   0       1685.19       1764.22        25.84 o
   0  11   0        207.34        229.27         7.62 o
 -11  12   0          9.82          8.39         2.50 o
 -10  12   0         27.65         28.47         4.24 o
  -9  12   0       3258.23       3299.56        46.99 o
  -8  12   0        111.07        121.50         6.47 o
  -7  12   0         76.09         81.61         7.09 o
  -6  12   0       2479.84       2540.92        31.15 o
  -5  12   0         26.70         19.08         2.84 o
  -4  12   0         10.15         10.23         2.53 o
  -3  12   0       2178.40       2106.28        32.79 o
  -2  12   0          7.75          0.86         2.40 o
  -1  12   0        112.96        135.10         8.02 o
   0  12   0        843.29        829.21        17.86 o
 -12  13   0          4.47          9.79         3.54 o
 -11  13   0       1158.41       1143.64        22.18 o
 -10  13   0         23.38         28.08         4.34 o
  -9  13   0         12.15         14.17         3.06 o
  -8  13   0       1030.60       1036.74        18.16 o
  -7  13   0        128.02        145.01         6.31 o
  -6  13   0          2.04          3.33         3.33 o
  -5  13   0       1566.14       1490.05        32.91 o
  -4  13   0         33.13         46.81         4.30 o
  -3  13   0         74.50         71.17         5.29 o
  -2  13   0        953.56        952.39        19.36 o
  -1  13   0         73.78         79.60         6.37 o
 -11  14   0         14.90         22.19         2.91 o
 -10  14   0        843.30        833.54        18.07 o
  -9  14   0          0.80          0.22         1.70 o
  -8  14   0         50.07         54.52         5.32 o
  -7  14   0        470.11        488.78        14.88 o
  -6  14   0         60.91         56.40         6.01 o
  -5  14   0          1.19          1.27         2.27 o
  -4  14   0        687.51        720.73        18.76 o
  -3  14   0         36.04         21.15         4.27 o
   0   0   1        549.69        571.58        20.58 o
  -1   1   1       3583.20       3790.38        31.10 o
   0   1   1        540.67        529.91         4.04 o
   1   1   1      10964.03      11275.68        75.96 o
  -3   2   1       5208.09       5147.01        32.92 o
  -2   2   1       6456.87       7035.92        48.94 o
  -1   2   1         72.13        120.09         1.64 o
   0   2   1      13191.20      13318.52       101.16 o
   1   2   1       1050.54       1161.79         9.20 o
   2   2   1       1523.42       1452.61        10.34 o
  -5   3   1       4485.57       4332.39        31.03 o
  -4   3   1       2211.02       2365.96        16.62 o
  -3   3   1      13886.83      14873.49        99.45 o
  -2   3   1      19936.58      20142.48       126.87 o
  -1   3   1       1086.39       1050.11         8.34 o
   0   3   1       1553.39       1527.70        10.87 o
   1   3   1       6677.14       6779.61        46.33 o
   2   3   1       3141.77       3120.31        22.70 o
   3   3   1       2468.04       2547.16        19.93 o
  -7   4   1       4281.81       4270.58        32.29 o
  -6   4   1        869.59        852.69         8.10 o
  -5   4   1       1069.90       1159.24        10.19 o
  -4   4   1       1482.06       1315.28        10.79 o
  -3   4   1        632.57        590.90         5.15 o
  -2   4   1         45.82         89.56         2.06 o
  -1   4   1       6481.73       6356.17        43.81 o
   0   4   1       1282.43       1248.39        10.42 o
   1   4   1       1293.46       1167.02        10.09 o
   2   4   1       2028.09       1900.57        15.43 o
   3   4   1        170.32        153.72         2.86 o
   4   4   1        618.02        656.21         7.20 o
  -9   5   1       3495.48       3493.74        27.75 o
  -8   5   1        422.62        425.53         5.44 o
  -7   5   1        310.21        317.17         4.65 o
  -6   5   1       8303.78       8696.69        65.23 o
  -5   5   1       2252.50       2419.30        19.82 o
  -4   5   1       2168.20       1970.29        15.19 o
  -3   5   1       6437.08       6769.46        46.06 o
  -2   5   1       1280.06       1312.16        11.28 o
  -1   5   1        264.87        244.09         3.17 o
   0   5   1       7856.07       8326.11        62.08 o
   1   5   1        628.91        637.81         6.81 o
   2   5   1        272.76        261.26         3.80 o
   3   5   1       2489.00       2505.42        20.40 o
   4   5   1        543.26        503.27         6.27 o
   5   5   1       1042.06       1104.42        12.52 o
 -11   6   1        864.97        853.14        11.16 o
 -10   6   1        749.37        726.93         8.83 o
  -9   6   1        379.81        375.62         5.80 o
  -8   6   1       3570.80       3656.43        29.87 o
  -7   6   1        491.24        421.06         5.61 o
  -6   6   1       1147.04       1172.24        11.20 o
  -5   6   1       3043.08       2890.92        22.46 o
  -4   6   1          2.53          6.89         0.94 o
  -3   6   1       2631.60       2575.53        20.05 o
  -2   6   1       3866.67       3918.15        30.61 o
  -1   6   1        257.83        258.12         3.74 o
   0   6   1       2977.41       2992.26        24.26 o
   1   6   1       2775.63       2565.02        21.44 o
   2   6   1       1003.20       1045.15        10.12 o
   3   6   1       1905.33       1799.66        17.14 o
   4   6   1       1135.31       1124.54        12.71 o
   5   6   1        445.50        475.74         7.66 o
   6   6   1        374.65        366.90         8.29 o
 -13   7   1        755.49        766.24        15.51 o
 -12   7   1        346.39        295.00         7.41 o
 -11   7   1        407.81        424.99         8.31 o
 -10   7   1       1145.43       1070.15        12.82 o
  -9   7   1        240.89        263.46         4.85 o
  -8   7   1        139.17        108.16         3.17 o
  -7   7   1       2788.71       2748.99        23.22 o
  -6   7   1       1807.10       1923.89        16.14 o
  -5   7   1        152.95        151.85         2.83 o
  -4   7   1       3137.46       3028.62        23.65 o
  -3   7   1       3592.49       3702.74        28.25 o
  -2   7   1       2353.24       2436.89        20.35 o
  -1   7   1       2190.93       2192.25        19.31 o
   0   7   1       1094.11       1135.43        11.16 o
   1   7   1        148.58        135.93         3.06 o
   2   7   1       2366.09       2356.47        21.50 o
   3   7   1        679.05        670.92         9.28 o
   4   7   1        716.27        774.13        10.50 o
   5   7   1       1041.49        994.95        14.19 o
   6   7   1        170.36        171.38         6.71 o
   7   7   1        260.60        292.25         9.52 o
 -14   8   1        110.45        128.19        10.42 o
 -13   8   1         19.92         29.06         3.22 o
 -12   8   1       1540.59       1558.50        22.25 o
 -11   8   1        137.62        136.97         5.00 o
 -10   8   1        678.70        746.97        10.11 o
  -9   8   1       1114.97       1099.90        12.10 o
  -8   8   1        274.13        233.97         4.49 o
  -7   8   1       2061.89       2126.33        18.02 o
  -6   8   1       2525.95       2594.82        21.11 o
  -5   8   1        295.78        277.50         4.13 o
  -4   8   1        838.79        859.64         8.63 o
  -3   8   1       2437.20       2391.04        20.38 o
  -2   8   1       1249.26       1260.28        12.52 o
  -1   8   1       1095.58       1078.13        10.95 o
   0   8   1       3704.37       3584.87        31.05 o
   1   8   1        313.14        322.15         6.00 o
   2   8   1        207.48        204.58         4.72 o
   3   8   1        663.16        616.24         9.17 o
   4   8   1        305.23        293.39         7.23 o
   5   8   1         54.24         42.72         4.42 o
   6   8   1       1183.04       1157.84        25.39 o
 -14   9   1        504.51        488.26        12.92 o
 -13   9   1        244.00        252.24         8.19 o
 -12   9   1        533.58        499.65        11.62 o
 -11   9   1       1120.30       1160.27        15.03 o
 -10   9   1        765.48        789.61        10.65 o
  -9   9   1       1364.51       1341.27        15.19 o
  -8   9   1       1857.48       1806.67        18.14 o
  -7   9   1        254.83        253.20         4.30 o
  -6   9   1        654.15        599.47         7.20 o
  -5   9   1       1813.17       1720.12        15.98 o
  -4   9   1        547.61        592.70         7.41 o
  -3   9   1        854.97        861.50        10.05 o
  -2   9   1        679.25        686.90        10.84 o
  -1   9   1        155.47        168.07         4.85 o
   0   9   1        198.05        204.51         5.84 o
   1   9   1       2016.41       2099.56        24.58 o
   2   9   1        106.51         95.63         4.30 o
   3   9   1        288.91        267.18         6.96 o
   4   9   1        570.36        646.31        13.82 o
   5   9   1         41.82         39.98         4.64 o
 -14  10   1        350.78        344.14        10.64 o
 -13  10   1        369.89        341.86        11.37 o
 -12  10   1        119.65        105.55         5.91 o
 -11  10   1         65.08         69.80         4.19 o
 -10  10   1        962.95        942.64        13.17 o
  -9  10   1       1550.46       1570.73        19.68 o
  -8  10   1        694.55        752.58        10.78 o
  -7  10   1       2808.10       2805.55        28.69 o
  -6  10   1        539.75        530.55         7.61 o
  -5  10   1        377.87        344.10         5.90 o
  -4  10   1       3005.03       2979.09        28.81 o
  -3  10   1        276.01        265.29         5.88 o
  -2  10   1        294.85        285.80         6.57 o
  -1  10   1       1767.63       1741.08        21.33 o
   0  10   1        144.78        138.51         5.67 o
   1  10   1        400.46        412.79         8.17 o
   2  10   1        875.48        858.50        16.54 o
   3  10   1        231.99        238.18         8.76 o
   4  10   1        270.04        306.22        14.24 o
 -14  11   1         95.70         77.78         6.59 o
 -13  11   1        190.50        241.99        10.21 o
 -12  11   1       1089.69       1006.61        20.61 o
 -11  11   1        125.28        100.32         5.91 o
 -10  11   1        210.57        220.87         6.63 o
  -9  11   1        490.15        454.21         8.85 o
  -8  11   1         64.15         58.86         3.63 o
  -7  11   1          1.49         -0.11         1.32 o
  -6  11   1       2083.92       2065.42        22.79 o
  -5  11   1        203.92        199.76         5.01 o
  -4  11   1        379.83        374.95         7.69 o
  -3  11   1       1163.84       1146.02        15.80 o
  -2  11   1        305.86        325.88         7.76 o
  -1  11   1        432.71        441.96         9.34 o
   0  11   1        779.68        743.63        13.65 o
   1  11   1        341.61        399.41        11.41 o
   2  11   1        125.82        129.03         8.02 o
   3  11   1        547.62        607.35        20.08 o
 -13  12   1         47.61         61.20         5.75 o
 -12  12   1        166.95        200.59        12.61 o
 -11  12   1       1108.57       1158.19        20.44 o
 -10  12   1         67.69         62.89         4.63 o
  -9  12   1        360.76        363.85         8.89 o
  -8  12   1        639.66        651.92        12.48 o
  -7  12   1        127.41        137.59         5.54 o
  -6  12   1        488.18        450.91        10.15 o
  -5  12   1        664.63        656.70        12.73 o
  -4  12   1        419.08        412.06         8.80 o
  -3  12   1        264.13        269.96         7.11 o
  -2  12   1        645.64        643.46        11.94 o
  -1  12   1        325.15        307.03         8.82 o
   0  12   1        554.98        524.55        12.08 o
   1  12   1        369.38        378.08        11.36 o
 -12  13   1        191.52        180.39         9.19 o
 -11  13   1        222.51        234.79         9.90 o
 -10  13   1        805.37        810.29        16.43 o
  -9  13   1        343.03        343.91        10.27 o
  -8  13   1        698.66        718.88        13.56 o
  -7  13   1        578.53        604.74        13.32 o
  -6  13   1        222.71        253.98         9.48 o
  -5  13   1        439.41        418.52        14.39 o
  -4  13   1        780.20        760.34        18.99 o
  -3  13   1        201.29        204.25        10.10 o
  -2  13   1        138.62        122.10         6.41 o
  -1  13   1        232.07        254.46         8.16 o
 -11  14   1        165.09        164.57         9.94 o
 -10  14   1        109.60        104.59         6.68 o
  -9  14   1        543.01        546.53        13.88 o
  -8  14   1        361.98        354.21        10.67 o
  -7  14   1        162.38        153.49         9.29 o
  -6  14   1        689.42        695.38        21.96 o
  -5  14   1         70.82         67.26         6.71 o
  -4  14   1         82.53         67.82         7.53 o
  -3  14   1        679.54        675.87        20.78 o
   0   0   2       1606.89       1689.92       120.52 o
  -1   1   2       2305.84       2341.40        21.38 o
   0   1   2      12521.51      12644.72        95.84 o
   1   1   2        563.33        562.78         4.84 o
  -3   2   2       1386.76       1555.13        11.20 o
  -2   2   2       9351.49       9472.34        78.96 o
  -1   2   2        495.54        556.55         4.78 o
   0   2   2       1089.41       1096.09         8.30 o
   1   2   2      14178.64      14059.35        99.24 o
   2   2   2         12.83         13.15         0.82 o
  -5   3   2        213.09        175.33         2.51 o
  -4   3   2      12136.71      12212.65        76.83 o
  -3   3   2        155.97        177.46         2.42 o
  -2   3   2          2.53          3.44         0.64 o
  -1   3   2      12082.01      13025.51        84.41 o
   0   3   2        657.19        734.85         6.18 o
   1   3   2        381.90        319.92         3.72 o
   2   3   2       6578.06       7034.37        51.57 o
   3   3   2          7.56          8.27         1.17 o
  -7   4   2         65.36         54.45         1.78 o
  -6   4   2       6516.39       6442.21        59.06 o
  -5   4   2         14.77         23.31         1.06 o
  -4   4   2        801.96        612.99         5.98 o
  -3   4   2      10420.17      10456.66        70.65 o
  -2   4   2        407.47        508.74         4.87 o
  -1   4   2        341.89        282.56         3.39 o
   0   4   2      10426.29      10366.80        97.78 o
   1   4   2        936.91        889.31        10.69 o
   2   4   2       1034.26       1023.44         9.67 o
   3   4   2       8099.71       7919.57        70.03 o
   4   4   2         54.40         54.19         1.92 o
  -9   5   2         21.45         17.45         1.84 o
  -8   5   2       3230.96       3187.87        26.01 o
  -7   5   2        232.96        196.07         3.47 o
  -6   5   2         18.66         16.22         1.03 o
  -5   5   2       7937.18       7915.12        61.71 o
  -4   5   2       2689.75       2596.15        26.62 o
  -3   5   2        159.51        151.04         2.42 o
  -2   5   2      11632.77      11525.78       101.52 o
  -1   5   2          1.18          8.04         0.82 o
   0   5   2        264.21        190.35         2.96 o
   1   5   2       4047.52       3864.29        35.04 o
   2   5   2        906.36        920.86        13.27 o
   3   5   2        458.07        432.93         6.30 o
   4   5   2       3638.21       3649.15        33.36 o
   5   5   2         40.51         32.20         2.51 o
 -11   6   2        619.38        625.08         9.89 o
 -10   6   2       2595.72       2625.85        27.30 o
  -9   6   2        232.79        231.10         4.76 o
  -8   6   2        299.60        307.40         5.30 o
  -7   6   2       5076.12       5063.06        39.84 o
  -6   6   2        363.43        315.47         4.79 o
  -5   6   2       1170.40       1217.97        13.89 o
  -4   6   2       4845.52       4779.19        45.71 o
  -3   6   2        133.87        107.97         2.23 o
  -2   6   2         30.85         30.08         1.42 o
  -1   6   2       5775.93       5810.56        46.89 o
   0   6   2        265.44        199.69         4.04 o
   1   6   2        602.13        680.05         8.06 o
   2   6   2       2554.66       2481.03        23.99 o
   3   6   2         23.12         20.44         1.87 o
   4   6   2        184.52        180.41         4.50 o
   5   6   2       2138.87       2093.51        23.20 o
   6   6   2         12.44         10.62         1.67 o
 -13   7   2          0.62          1.35         1.50 o
 -12   7   2       1860.46       1874.60        22.31 o
 -11   7   2        158.58        166.58         5.21 o
 -10   7   2         10.94         18.62         2.02 o
  -9   7   2       5981.95       5819.71        51.11 o
  -8   7   2         67.50         57.23         2.73 o
  -7   7   2        170.76        151.44         3.56 o
  -6   7   2       2433.91       2380.15        20.40 o
  -5   7   2        742.25        746.12         8.53 o
  -4   7   2        442.97        322.11         4.32 o
  -3   7   2       4568.26       4519.26        41.61 o
  -2   7   2          7.13         10.10         1.06 o
  -1   7   2          2.05          3.73         0.86 o
   0   7   2       4420.81       4304.48        38.57 o
   1   7   2         16.48         18.99         1.82 o
   2   7   2        302.80        317.03         5.74 o
   3   7   2       3712.39       3673.57        34.19 o
   4   7   2          0.74          3.46         1.86 o
   5   7   2         92.87        115.28         6.59 o
   6   7   2       1294.01       1360.73        21.45 o
   7   7   2          0.27         -1.71         1.71 o
 -14   8   2       1168.75       1081.19        19.81 o
 -13   8   2          9.06         10.21         2.21 o
 -12   8   2        189.68        196.72         6.27 o
 -11   8   2       1073.51       1049.78        14.10 o
 -10   8   2        704.46        652.08         9.98 o
  -9   8   2        224.04        214.03         4.82 o
  -8   8   2       4374.28       4535.26        40.76 o
  -7   8   2        479.46        452.30         6.92 o
  -6   8   2        565.09        572.73         7.51 o
  -5   8   2       6482.91       6324.08        50.57 o
  -4   8   2          7.20         13.33         1.34 o
  -3   8   2        179.10        201.49         4.23 o
  -2   8   2       5209.68       5196.31        45.93 o
  -1   8   2         85.90         95.40         4.04 o
   0   8   2        122.27        111.33         4.43 o
   1   8   2       3199.01       3227.73        34.30 o
   2   8   2          3.58          3.72         1.46 o
   3   8   2        109.14        104.19         4.36 o
   4   8   2       1691.69       1663.38        21.29 o
   5   8   2          6.19          0.73         1.92 o
   6   8   2          5.13          3.71         1.61 o
 -14   9   2        130.89        168.12         7.93 o
 -13   9   2        639.74        698.53        12.83 o
 -12   9   2         66.48         49.39         3.38 o
 -11   9   2        225.93        230.58         5.76 o
 -10   9   2       1341.63       1271.95        15.04 o
  -9   9   2        210.57        207.27         5.28 o
  -8   9   2        195.37        163.79         4.92 o
  -7   9   2       1999.67       1905.82        20.84 o
  -6   9   2          8.94          8.29         1.59 o
  -5   9   2         76.27         78.27         2.87 o
  -4   9   2       3168.07       3109.52        30.61 o
  -3   9   2          2.76          6.93         1.53 o
  -2   9   2         76.77         56.10         3.32 o
  -1   9   2       3865.54       3851.75        39.95 o
   0   9   2         30.71         33.13         2.86 o
   1   9   2          1.35          3.51         1.63 o
   2   9   2       1929.08       2002.85        22.68 o
   3   9   2        160.62        166.17         5.89 o
   4   9   2        126.07        146.33         7.07 o
   5   9   2        862.42        824.76        21.15 o
 -14  10   2         20.48         18.77         3.01 o
 -13  10   2          0.77          1.52         2.97 o
 -12  10   2       2125.59       2137.49        30.26 o
 -11  10   2          3.67          2.80         1.42 o
 -10  10   2         71.34         94.05         4.22 o
  -9  10   2       3119.58       3084.39        32.74 o
  -8  10   2         45.19         49.78         3.05 o
  -7  10   2         33.57         22.25         2.52 o
  -6  10   2       3721.92       3750.44        36.85 o
  -5  10   2          3.64          3.22         1.49 o
  -4  10   2         17.01         12.07         1.92 o
  -3  10   2       2908.70       2981.25        32.30 o
  -2  10   2        237.84        248.42         6.15 o
  -1  10   2         66.45         83.09         4.20 o
   0  10   2       1612.25       1576.93        20.25 o
   1  10   2         40.57         33.98         3.03 o
   2  10   2        198.17        221.99         6.10 o
   3  10   2        656.49        661.53        15.07 o
   4  10   2         13.47          8.55         2.49 o
 -13  11   2          2.89          3.69         2.82 o
 -12  11   2         28.60         25.88         3.49 o
 -11  11   2       1299.25       1273.58        19.02 o
 -10  11   2         10.39          8.15         2.51 o
  -9  11   2        405.92        408.81         7.87 o
  -8  11   2       2493.02       2453.39        26.57 o
  -7  11   2          7.57          6.56         1.63 o
  -6  11   2        161.10        174.76         5.45 o
  -5  11   2       1736.83       1706.53        22.79 o
  -4  11   2        149.96        162.64         6.13 o
  -3  11   2        708.84        692.65        11.49 o
  -2  11   2       1275.73       1302.12        17.70 o
  -1  11   2         36.34         42.43         3.13 o
   0  11   2          2.22          0.79         1.62 o
   1  11   2       1067.04       1062.86        15.61 o
   2  11   2         31.30         22.38         3.13 o
 -13  12   2        690.57        693.55        23.49 o
 -12  12   2          7.64          3.21         2.03 o
 -11  12   2         16.37         17.29         2.17 o
 -10  12   2        894.09        885.90        14.09 o
  -9  12   2        173.11        184.90         6.34 o
  -8  12   2         14.98         13.96         2.00 o
  -7  12   2       1640.49       1583.26        20.53 o
  -6  12   2         72.65         69.33         4.28 o
  -5  12   2         22.26         18.33         2.56 o
  -4  12   2        958.08        945.85        15.62 o
  -3  12   2         15.49         14.30         2.31 o
  -2  12   2         35.58         31.57         3.24 o
  -1  12   2       1546.81       1606.79        22.48 o
   0  12   2         11.26         13.23         2.29 o
   1  12   2         11.40         15.64         2.60 o
 -12  13   2       1246.59       1244.29        30.90 o
 -11  13   2         12.33          6.04         3.22 o
 -10  13   2        147.71        158.99         7.00 o
  -9  13   2       1107.00       1138.15        19.07 o
  -8  13   2         17.16         12.04         2.56 o
  -7  13   2         31.77         38.11         3.83 o
  -6  13   2       1663.00       1670.12        27.41 o
  -5  13   2          4.83          3.65         2.59 o
  -4  13   2         30.44         28.88         4.07 o
  -3  13   2       1329.79       1321.99        21.50 o
  -2  13   2          0.39          3.42         1.64 o
  -1  13   2         22.98         23.22         2.88 o
 -10  14   2         41.63         36.46         3.59 o
  -9  14   2         30.74         28.41         5.44 o
  -8  14   2        983.68        987.94        21.25 o
  -7  14   2         16.44          4.95         2.37 o
  -6  14   2          5.26          3.35         2.45 o
  -5  14   2        795.85        773.66        18.24 o
  -4  14   2         12.45         11.94         2.75 o
   0   0   3       2242.74       1968.52       144.29 o
  -1   1   3        103.40        105.98         2.47 o
   0   1   3       1848.97       1941.18        18.17 o
   1   1   3       8735.86       9181.73        67.44 o
  -3   2   3         41.66         54.59         1.52 o
  -2   2   3       1632.57       1403.21        13.96 o
  -1   2   3       4937.68       4830.47        37.82 o
   0   2   3       4145.02       4542.25        34.14 o
   1   2   3       1767.37       1618.53        13.34 o
   2   2   3      11872.19      12279.04        87.46 o
  -5   3   3        807.92        772.79         7.18 o
  -4   3   3       1019.37       1046.75         8.63 o
  -3   3   3       5375.01       5426.21        39.24 o
  -2   3   3       2900.42       2838.19        24.13 o
  -1   3   3       3023.32       2834.32        22.07 o
   0   3   3       1377.37       1227.65        10.28 o
   1   3   3        416.84        425.28         4.63 o
   2   3   3        585.74        515.99         6.12 o
   3   3   3       2411.24       2335.60        21.14 o
  -7   4   3        918.03        905.50        12.02 o
  -6   4   3       2137.27       2009.48        15.18 o
  -5   4   3       2632.26       2594.03        20.03 o
  -4   4   3        200.26        199.25         2.99 o
  -3   4   3       1189.69       1201.50        10.16 o
  -2   4   3       3575.18       3479.02        26.17 o
  -1   4   3       2244.95       2339.83        18.25 o
   0   4   3       1454.67       1543.09        12.76 o
   1   4   3       2394.36       2214.73        17.51 o
   2   4   3        364.78        363.17         4.73 o
   3   4   3        401.26        425.97         6.26 o
   4   4   3       1539.41       1570.00        16.34 o
  -9   5   3        815.83        798.20        11.10 o
  -8   5   3       1735.04       1753.86        19.11 o
  -7   5   3       2745.52       2653.71        24.87 o
  -6   5   3        564.48        629.49         7.91 o
  -5   5   3        224.75        218.89         3.25 o
  -4   5   3       4517.53       4490.60        34.06 o
  -3   5   3        165.24        243.95         3.35 o
  -2   5   3       2412.25       2412.99        20.85 o
  -1   5   3       3840.37       3915.24        29.07 o
   0   5   3        431.85        398.00         4.70 o
   1   5   3       2161.57       2020.08        21.61 o
   2   5   3       2987.33       2984.30        28.88 o
   3   5   3        118.15        111.33         3.42 o
   4   5   3       1406.80       1404.79        16.50 o
   5   5   3       2752.25       2746.02        28.64 o
 -11   6   3        127.83        115.33         4.69 o
 -10   6   3        184.60        198.02         5.17 o
  -9   6   3       1640.55       1527.00        17.65 o
  -8   6   3        756.77        726.85         9.47 o
  -7   6   3        878.11        885.65        10.60 o
  -6   6   3       3106.85       2890.19        25.69 o
  -5   6   3        834.00        738.04         9.73 o
  -4   6   3       2191.55       2088.20        17.37 o
  -3   6   3       1529.96       1550.15        19.13 o
  -2   6   3        875.60        837.73         8.11 o
  -1   6   3        952.13        782.35        11.51 o
   0   6   3       2427.58       2401.93        30.10 o
   1   6   3        480.45        532.08         7.66 o
   2   6   3        301.41        311.91         5.78 o
   3   6   3       1460.20       1415.63        15.54 o
   4   6   3          8.93          6.18         1.84 o
   5   6   3        124.68        122.47         5.16 o
   6   6   3        514.36        481.68         9.49 o
 -13   7   3        252.36        238.80         7.39 o
 -12   7   3        251.33        296.89         6.82 o
 -11   7   3        767.02        763.43        11.55 o
 -10   7   3         81.42         76.76         3.75 o
  -9   7   3        652.92        676.33        10.07 o
  -8   7   3        399.83        428.66         6.92 o
  -7   7   3        905.95        837.84        10.36 o
  -6   7   3       1381.45       1299.72        14.03 o
  -5   7   3       1715.57       1687.53        18.20 o
  -4   7   3        276.83        249.65         5.60 o
  -3   7   3        419.77        431.31         6.55 o
  -2   7   3       6113.76       5872.15        53.10 o
  -1   7   3        165.32        168.40         4.44 o
   0   7   3        856.82        852.14        11.85 o
   1   7   3       2260.96       2144.93        24.10 o
   2   7   3        857.39        841.99        12.31 o
   3   7   3        384.24        405.82         8.16 o
   4   7   3       1693.78       1702.22        21.45 o
   5   7   3        188.57        169.39         6.29 o
   6   7   3        320.69        324.48         7.74 o
   7   7   3        385.02        397.23        11.07 o
 -14   8   3        213.02        217.88         8.58 o
 -13   8   3        732.17        731.37        12.66 o
 -12   8   3        310.34        299.98         7.36 o
 -11   8   3        731.63        745.90        11.44 o
 -10   8   3       1151.52       1190.65        15.28 o
  -9   8   3        145.08        142.25         4.76 o
  -8   8   3        584.82        585.69         9.56 o
  -7   8   3       4291.26       4248.77        40.70 o
  -6   8   3        127.82        172.66         7.52 o
  -5   8   3        296.60        333.62         6.19 o
  -4   8   3       3015.76       3006.25        31.51 o
  -3   8   3         75.21         96.75         3.67 o
  -2   8   3        376.69        407.68         7.37 o
  -1   8   3       1482.48       1534.06        18.50 o
   0   8   3        441.28        407.92         7.77 o
   1   8   3        719.52        677.74        10.86 o
   2   8   3       1050.87       1057.15        14.00 o
   3   8   3          1.09         -1.44         1.89 o
   4   8   3        443.95        476.55        10.13 o
   5   8   3        451.41        444.04         9.37 o
   6   8   3         96.44         70.42         7.13 o
 -13   9   3        221.16        235.07         7.32 o
 -12   9   3        636.96        637.04        11.43 o
 -11   9   3         24.90         24.25         2.59 o
 -10   9   3        109.30        137.20         5.52 o
  -9   9   3       2259.84       2173.57        23.95 o
  -8   9   3          6.57          8.82         1.63 o
  -7   9   3        800.93        784.89        11.12 o
  -6   9   3        960.91        928.06        12.35 o
  -5   9   3        969.85        913.99        12.14 o
  -4   9   3        736.98        690.66        11.56 o
  -3   9   3       1718.77       1765.92        22.60 o
  -2   9   3        130.33        122.86         4.61 o
  -1   9   3        447.76        468.97         8.67 o
   0   9   3        607.87        626.45        10.56 o
   1   9   3        890.76        944.03        14.04 o
   2   9   3        225.86        237.21         6.42 o
   3   9   3        390.53        383.07         8.51 o
   4   9   3        406.15        426.74         9.21 o
 -13  10   3        142.91        114.91         5.79 o
 -12  10   3        269.26        307.55         7.63 o
 -11  10   3        878.63        881.41        13.96 o
 -10  10   3        489.55        482.03         9.41 o
  -9  10   3        211.86        222.43         5.64 o
  -8  10   3        923.48        913.39        12.78 o
  -7  10   3        882.56        839.49        11.96 o
  -6  10   3        843.56        819.43        11.69 o
  -5  10   3       1032.61       1026.83        15.58 o
  -4  10   3        335.48        337.86         7.95 o
  -3  10   3        606.61        587.22        10.98 o
  -2  10   3        899.41        837.36        13.88 o
  -1  10   3        196.04        212.06         6.09 o
   0  10   3       1333.34       1389.27        18.64 o
   1  10   3        768.25        772.50        12.74 o
   2  10   3         26.17         13.72         2.32 o
   3  10   3        155.45        175.59         6.33 o
 -13  11   3        377.54        384.45        11.08 o
 -12  11   3        293.19        267.33         7.54 o
 -11  11   3        531.14        548.50        10.46 o
 -10  11   3        908.25        946.71        14.61 o
  -9  11   3         73.33         65.07         3.66 o
  -8  11   3        554.45        597.34        10.00 o
  -7  11   3        932.82        969.96        14.45 o
  -6  11   3        222.90        208.53         6.58 o
  -5  11   3        518.25        561.04        10.94 o
  -4  11   3       1158.87       1154.40        17.57 o
  -3  11   3        266.13        252.39         7.10 o
  -2  11   3        206.69        200.09         7.13 o
  -1  11   3       1227.01       1212.68        18.60 o
   0  11   3         37.47         30.34         2.63 o
   1  11   3        139.80        133.28         5.96 o
   2  11   3        618.80        639.75        14.50 o
 -12  12   3        122.61        135.13         6.85 o
 -11  12   3        124.74        114.50         5.72 o
 -10  12   3         21.74         25.99         2.87 o
  -9  12   3        485.81        511.64         9.44 o
  -8  12   3         64.88         63.83         3.93 o
  -7  12   3        273.97        269.12         7.53 o
  -6  12   3        583.61        591.64        11.76 o
  -5  12   3         95.65        111.66         5.65 o
  -4  12   3        239.50        241.21         7.34 o
  -3  12   3        582.50        608.26        12.14 o
  -2  12   3        148.66        145.01         6.49 o
  -1  12   3         46.57         58.58         4.13 o
   0  12   3        781.56        808.69        15.65 o
 -11  13   3        689.41        673.94        14.03 o
 -10  13   3        164.96        151.25         6.81 o
  -9  13   3        414.25        429.49        10.89 o
  -8  13   3        679.57        661.84        13.39 o
  -7  13   3        164.50        179.10         7.03 o
  -6  13   3        311.96        330.53         8.62 o
  -5  13   3        930.82        914.36        15.91 o
  -4  13   3         90.48         84.01         4.96 o
  -3  13   3        244.14        230.45         7.19 o
  -2  13   3        259.81        234.35        10.66 o
  -8  14   3         40.97         53.75         5.73 o
  -7  14   3        743.37        756.88        16.68 o
  -6  14   3         35.69         27.64         5.73 o
   0   0   4        844.15       1115.09        26.55 o
  -1   1   4      13251.95      13536.71       129.52 o
   0   1   4         38.28         37.58         1.60 o
   1   1   4         61.81         48.80         1.59 o
  -3   2   4       2891.80       3082.18        24.19 o
  -2   2   4          1.72          5.63         0.83 o
  -1   2   4       1617.09       1608.03        15.10 o
   0   2   4       4642.95       4547.29        36.01 o
   1   2   4        125.97        123.54         2.24 o
   2   2   4        473.01        456.32         5.18 o
  -5   3   4       4738.52       4632.66        34.57 o
  -4   3   4        552.98        555.64         5.80 o
  -3   3   4        387.75        319.02         3.95 o
  -2   3   4       5573.07       5755.60        45.42 o
  -1   3   4         11.56          8.22         0.91 o
   0   3   4        383.44        366.55         4.35 o
   1   3   4       7037.41       6947.07        52.18 o
   2   3   4         14.14          8.01         0.98 o
   3   3   4         91.43         64.76         1.99 o
  -7   4   4       3346.20       3368.72        32.70 o
  -6   4   4          4.55          4.69         0.98 o
  -5   4   4        619.61        627.37         7.00 o
  -4   4   4       6201.83       5994.00        43.76 o
  -3   4   4         13.85         19.15         1.21 o
  -2   4   4        267.33        251.05         3.73 o
  -1   4   4       5708.74       5582.24        42.46 o
   0   4   4         17.27         14.20         1.02 o
   1   4   4        133.92        112.97         2.38 o
   2   4   4       5374.81       5350.13        58.32 o
   3   4   4          1.88          1.22         1.12 o
   4   4   4         66.43         61.74         3.15 o
  -9   5   4       1338.52       1323.46        16.11 o
  -8   5   4         35.21         40.27         2.66 o
  -7   5   4        480.52        511.53         7.43 o
  -6   5   4       3930.09       3944.35        36.73 o
  -5   5   4         26.12         29.96         1.56 o
  -4   5   4         70.84         61.66         2.18 o
  -3   5   4       5100.99       5130.86        42.86 o
  -2   5   4        607.93        577.02         6.41 o
  -1   5   4       1239.21       1116.84        10.99 o
   0   5   4       4990.18       5022.48        69.54 o
   1   5   4          0.67          4.58         0.99 o
   2   5   4        163.57        171.71         4.15 o
   3   5   4       3983.34       3914.53        37.80 o
   4   5   4          1.67          3.71         1.22 o
   5   5   4        161.72        191.61         5.79 o
 -11   6   4       1474.63       1447.19        19.29 o
 -10   6   4          3.48          2.72         1.49 o
  -9   6   4        148.22        166.04         5.02 o
  -8   6   4       2817.65       2804.98        28.56 o
  -7   6   4         19.97         22.67         1.84 o
  -6   6   4        250.37        221.81         4.51 o
  -5   6   4       5292.87       5480.27        45.75 o
  -4   6   4         10.40         14.84         1.45 o
  -3   6   4        107.56        105.40         3.12 o
  -2   6   4       2677.48       2603.41        23.45 o
  -1   6   4          9.67          8.60         1.56 o
   0   6   4        146.76        129.16         4.13 o
   1   6   4       5208.39       5114.87        50.25 o
   2   6   4         42.99         36.54         2.67 o
   3   6   4        132.90        138.33         5.27 o
   4   6   4       1644.60       1678.49        21.03 o
   5   6   4          9.43          3.39         1.85 o
   6   6   4        169.48        188.76         6.49 o
 -13   7   4       1020.61       1015.80        15.81 o
 -12   7   4         48.32         54.79         3.64 o
 -11   7   4         18.72         23.37         2.35 o
 -10   7   4       2622.85       2649.62        28.24 o
  -9   7   4         31.24         25.90         2.33 o
  -8   7   4        276.64        275.94         6.37 o
  -7   7   4       2584.31       2531.08        26.15 o
  -6   7   4         62.54         63.91         3.17 o
  -5   7   4         14.65         19.67         1.97 o
  -4   7   4       6863.21       6717.41        64.51 o
  -3   7   4         69.04         62.87         2.97 o
  -2   7   4        107.46         87.62         3.43 o
  -1   7   4       2552.77       2529.61        27.23 o
   0   7   4         12.72          9.29         1.87 o
   1   7   4        148.74        134.03         4.58 o
   2   7   4       1626.50       1612.48        21.53 o
   3   7   4        287.62        278.62         6.80 o
   4   7   4         16.07         10.09         2.03 o
   5   7   4       1333.12       1352.91        18.90 o
   6   7   4         12.64         10.56         2.15 o
 -13   8   4         38.40         51.65         3.83 o
 -12   8   4       1773.67       1782.57        23.00 o
 -11   8   4          0.26         -0.04         1.60 o
 -10   8   4         58.07         70.05         4.05 o
  -9   8   4       2158.44       2148.33        25.27 o
  -8   8   4         28.63         26.57         2.14 o
  -7   8   4          3.24          8.47         1.57 o
  -6   8   4       3480.06       3451.93        32.47 o
  -5   8   4          3.89          3.63         1.97 o
  -4   8   4        758.39        729.14        11.78 o
  -3   8   4       1986.83       2004.00        24.64 o
  -2   8   4        143.79        147.15         5.37 o
  -1   8   4       1262.38       1208.48        22.36 o
   0   8   4       1822.53       1863.29        22.11 o
   1   8   4         98.97        108.79         4.68 o
   2   8   4        421.30        454.96         9.68 o
   3   8   4       1345.11       1280.77        17.87 o
   4   8   4          0.17         -1.60         1.60 o
   5   8   4         43.29         53.58         3.82 o
 -13   9   4          0.69         -0.05         1.75 o
 -12   9   4          2.25         -0.22         1.44 o
 -11   9   4       1606.00       1639.09        21.55 o
 -10   9   4          4.93          1.22         2.16 o
  -9   9   4        185.64        198.10         6.04 o
  -8   9   4       1242.95       1291.99        16.27 o
  -7   9   4         64.00         57.68         3.24 o
  -6   9   4        246.45        272.72         6.00 o
  -5   9   4       1358.72       1389.30        19.09 o
  -4   9   4        171.72        161.65         5.75 o
  -3   9   4          4.50          4.48         1.82 o
  -2   9   4       3098.80       3032.10        35.44 o
  -1   9   4        140.65        143.08         5.93 o
   0   9   4         33.98         41.31         2.88 o
   1   9   4       1448.29       1462.04        22.46 o
   2   9   4          3.18          0.54         1.83 o
   3   9   4          8.71         13.47         2.08 o
   4   9   4       1147.75       1202.91        20.49 o
 -12  10   4          6.24          4.51         1.86 o
 -11  10   4         32.18         38.39         3.42 o
 -10  10   4       1026.67       1012.92        15.31 o
  -9  10   4         24.80         28.52         2.70 o
  -8  10   4        162.33        161.21         5.53 o
  -7  10   4       1772.19       1752.11        21.82 o
  -6  10   4         14.15          7.05         2.07 o
  -5  10   4        177.60        165.24         6.38 o
  -4  10   4       2378.25       2411.53        29.81 o
  -3  10   4         43.17         44.26         3.58 o
  -2  10   4          7.04          6.50         2.21 o
  -1  10   4       1822.84       1824.80        24.52 o
   0  10   4         85.19         84.59         4.79 o
   1  10   4         26.77         33.54         3.44 o
   2  10   4       1913.99       1979.15        27.01 o
 -12  11   4        883.59        888.14        16.84 o
 -11  11   4          2.83          2.81         1.60 o
 -10  11   4        184.53        198.00         6.98 o
  -9  11   4       1815.84       1827.39        23.27 o
  -8  11   4          7.78          5.74         1.93 o
  -7  11   4        104.75        106.30         5.35 o
  -6  11   4       1634.89       1678.94        23.11 o
  -5  11   4          5.39          4.71         1.81 o
  -4  11   4         82.41         87.97         4.91 o
  -3  11   4       1343.49       1364.72        20.16 o
  -2  11   4         64.91         68.69         4.31 o
  -1  11   4         54.64         68.50         4.46 o
   0  11   4        290.70        282.26         8.68 o
   1  11   4         20.72         14.16         3.47 o
 -11  12   4        862.58        891.84        15.50 o
 -10  12   4         25.92         33.00         3.74 o
  -9  12   4          0.71          5.72         1.67 o
  -8  12   4       1247.69       1252.19        19.32 o
  -7  12   4        125.72        120.24         5.92 o
  -6  12   4         49.69         67.15         4.38 o
  -5  12   4       1404.32       1334.41        20.17 o
  -4  12   4         10.47          6.65         1.92 o
  -3  12   4         33.60         37.36         3.44 o
  -2  12   4       1720.33       1744.15        28.81 o
  -1  12   4         26.88         21.86         2.62 o
  -9  13   4          1.32         -2.05         2.05 o
  -8  13   4         45.26         50.70         3.79 o
  -7  13   4        688.20        729.95        13.88 o
  -6  13   4          6.12          4.24         2.36 o
  -5  13   4          5.91          1.67         1.65 o
  -4  13   4        986.19       1012.32        19.94 o
   0   0   5        250.51        313.15        11.91 o
  -1   1   5       1236.68       1162.72        16.62 o
   0   1   5       1869.16       1874.40        22.57 o
   1   1   5        455.05        458.74         6.49 o
  -3   2   5       2638.01       2441.10        22.46 o
  -2   2   5       3698.68       3797.73        34.96 o
  -1   2   5        170.31        184.52         3.66 o
   0   2   5       1089.38       1149.19        13.06 o
   1   2   5       2842.46       2819.57        25.54 o
   2   2   5        111.49        107.90         2.37 o
  -5   3   5        707.11        745.21         8.00 o
  -4   3   5       1035.42       1010.81         9.63 o
  -3   3   5       1697.26       1797.10        15.22 o
  -2   3   5        489.97        486.49         6.27 o
  -1   3   5       5006.13       4961.00        39.56 o
   0   3   5        264.68        333.00         4.31 o
   1   3   5       1477.95       1402.54        12.51 o
   2   3   5       2061.87       2048.38        18.29 o
   3   3   5        257.17        251.57         4.82 o
  -7   4   5       1151.03       1067.21        13.30 o
  -6   4   5       1910.64       1821.90        18.59 o
  -5   4   5        479.11        566.82         8.45 o
  -4   4   5       1954.24       1905.50        17.23 o
  -3   4   5       1939.21       1959.19        17.48 o
  -2   4   5         51.87         51.75         1.77 o
  -1   4   5         40.42         36.51         1.59 o
   0   4   5       1654.54       1713.18        14.91 o
   1   4   5        867.93        862.49         9.60 o
   2   4   5        955.05        927.56        12.26 o
   3   4   5       1811.42       1909.21        20.61 o
   4   4   5        169.92        181.34         4.90 o
  -9   5   5        458.06        526.12         9.49 o
  -8   5   5       1507.47       1498.25        17.56 o
  -7   5   5         41.37         27.41         2.21 o
  -6   5   5        195.88        187.33         4.20 o
  -5   5   5       1753.34       1750.63        17.02 o
  -4   5   5          8.76          5.23         0.92 o
  -3   5   5       1364.57       1230.44        12.72 o
  -2   5   5       2100.53       2004.39        19.60 o
  -1   5   5          5.09          5.53         1.14 o
   0   5   5        614.54        583.90         7.85 o
   1   5   5       1440.58       1290.71        15.73 o
   2   5   5          7.29         10.57         1.88 o
   3   5   5        171.93        174.81         5.16 o
   4   5   5       1378.85       1333.53        17.61 o
   5   5   5        245.61        237.95         6.50 o
 -11   6   5        379.85        395.03         8.88 o
 -10   6   5       1159.04       1156.86        16.32 o
  -9   6   5         82.07         67.40         3.50 o
  -8   6   5        104.63        122.25         4.51 o
  -7   6   5       2312.29       2330.19        26.11 o
  -6   6   5        587.43        537.85         8.38 o
  -5   6   5        751.42        783.99        11.16 o
  -4   6   5       2286.30       2169.56        22.84 o
  -3   6   5        281.51        302.38         5.52 o
  -2   6   5       1332.23       1382.11        17.81 o
  -1   6   5       3160.29       3183.23        32.91 o
   0   6   5         33.36         42.68         3.13 o
   1   6   5        846.91        859.00        12.13 o
   2   6   5        670.83        719.26        12.05 o
   3   6   5        346.89        308.23         7.12 o
   4   6   5       1100.39       1076.17        15.62 o
   5   6   5        262.38        282.50         9.32 o
   6   6   5        233.97        223.46         6.56 o
 -12   7   5        323.07        342.06         8.61 o
 -11   7   5         82.40         79.27         4.60 o
 -10   7   5        472.57        472.34         9.24 o
  -9   7   5        655.53        680.57        11.33 o
  -8   7   5         20.46         34.89         4.24 o
  -7   7   5        770.97        806.05        12.07 o
  -6   7   5        905.30        947.15        12.51 o
  -5   7   5        120.62        126.49         4.31 o
  -4   7   5        280.45        297.97         6.17 o
  -3   7   5       1154.78       1174.16        16.22 o
  -2   7   5       1478.00       1404.56        18.59 o
  -1   7   5       1446.32       1405.27        18.72 o
   0   7   5       1161.55       1162.04        15.28 o
   1   7   5        573.53        561.72        10.48 o
   2   7   5        554.34        610.36        11.35 o
   3   7   5        663.83        714.00        12.00 o
   4   7   5         45.01         38.16         3.36 o
   5   7   5        271.92        316.90         7.78 o
 -12   8   5        129.94        170.02         6.82 o
 -11   8   5        488.96        476.67         9.68 o
 -10   8   5         91.32         71.41         4.17 o
  -9   8   5        545.60        544.95        10.75 o
  -8   8   5       1040.02       1004.74        14.51 o
  -7   8   5        154.45        158.13         4.96 o
  -6   8   5        796.72        742.39        11.41 o
  -5   8   5        942.98        982.72        14.74 o
  -4   8   5        157.57        170.77         5.53 o
  -3   8   5        981.07        964.30        14.57 o
  -2   8   5        444.13        446.35         8.97 o
  -1   8   5        106.56        126.78         5.23 o
   0   8   5         26.83         22.56         2.52 o
   1   8   5       1828.40       1783.36        23.74 o
   2   8   5         23.69         27.15         2.75 o
   3   8   5        215.40        222.07         7.27 o
   4   8   5        402.15        427.54         9.25 o
 -12   9   5         50.59         37.46         4.24 o
 -11   9   5        396.91        451.16         9.45 o
 -10   9   5        546.68        547.27        10.46 o
  -9   9   5        356.49        325.11         7.54 o
  -8   9   5        833.44        854.15        13.27 o
  -7   9   5       1452.47       1421.23        17.58 o
  -6   9   5        147.46        138.21         5.58 o
  -5   9   5        325.46        331.65         7.80 o
  -4   9   5       1235.71       1227.00        17.75 o
  -3   9   5         27.19         19.10         2.44 o
  -2   9   5        408.58        422.36         9.09 o
  -1   9   5        822.24        856.44        14.83 o
   0   9   5          1.09         -1.65         1.65 o
   1   9   5        153.22        170.73         7.30 o
   2   9   5        392.17        383.91         9.24 o
   3   9   5        105.48         85.60         5.70 o
 -11  10   5         87.04         80.75         4.47 o
 -10  10   5        222.79        267.46         7.04 o
  -9  10   5        301.27        334.56         8.13 o
  -8  10   5        186.79        170.06         6.46 o
  -7  10   5        141.21        162.39         6.45 o
  -6  10   5       1421.71       1446.82        20.55 o
  -5  10   5        194.02        166.80         6.31 o
  -4  10   5        367.29        349.60         8.36 o
  -3  10   5        951.32        977.53        15.79 o
  -2  10   5        146.78        149.97         6.17 o
  -1  10   5        548.34        573.83        12.02 o
   0  10   5        846.88        837.86        16.13 o
   1  10   5        136.70        119.38         6.37 o
 -10  11   5         96.54         88.57         4.97 o
  -9  11   5        327.97        326.67         8.38 o
  -8  11   5        444.24        463.00        10.08 o
  -7  11   5          4.72          1.80         1.65 o
  -6  11   5        139.13        162.12         6.62 o
  -5  11   5        538.95        566.10        11.35 o
  -4  11   5         73.85         83.41         4.81 o
  -3  11   5        302.83        343.41         8.62 o
  -2  11   5        387.97        401.49         9.38 o
  -1  11   5         28.24         20.10         2.55 o
  -9  12   5         52.25         42.09         3.70 o
  -8  12   5        258.40        291.06         8.00 o
  -7  12   5        551.70        514.45        11.04 o
  -6  12   5        124.25        109.54         6.72 o
  -5  12   5        277.34        275.09         7.73 o
  -4  12   5        582.90        619.58        12.44 o
  -3  12   5        115.75         90.53         8.49 o
   0   0   6       4406.57       4609.18        94.44 o
  -1   1   6         58.19         56.89         3.68 o
   0   1   6        784.44        766.57        12.99 o
   1   1   6       4500.61       4614.60        50.00 o
  -3   2   6        150.18        137.19         2.72 o
  -2   2   6         29.85         21.45         2.35 o
  -1   2   6       1354.60       1280.12        16.18 o
   0   2   6         99.33        120.39         4.41 o
   1   2   6         15.10         19.93         1.66 o
   2   2   6       2623.30       2601.53        25.84 o
  -5   3   6          0.15          1.10         1.16 o
  -4   3   6        405.56        408.56         6.03 o
  -3   3   6       3335.27       3391.98        30.84 o
  -2   3   6        255.56        255.42         4.91 o
  -1   3   6        577.96        553.61         8.01 o
   0   3   6       4372.50       4329.75        42.14 o
   1   3   6         24.84         30.48         1.79 o
   2   3   6        183.65        161.45         3.62 o
   3   3   6       2628.25       2591.11        25.25 o
  -7   4   6          8.06          4.62         1.20 o
  -6   4   6         64.34         74.77         3.30 o
  -5   4   6       3809.64       3735.18        34.14 o
  -4   4   6         11.72          9.98         1.02 o
  -3   4   6         52.91         46.62         2.15 o
  -2   4   6       4971.96       5013.36        44.05 o
  -1   4   6        239.25        227.90         3.62 o
   0   4   6        412.48        391.38         5.91 o
   1   4   6       1932.99       1920.38        21.61 o
   2   4   6          4.36          5.96         1.38 o
   3   4   6        133.77        159.85         5.02 o
   4   4   6       1679.32       1678.81        20.70 o
  -9   5   6        152.60        135.83         5.24 o
  -8   5   6         83.16         87.85         4.66 o
  -7   5   6       1510.21       1586.82        19.45 o
  -6   5   6        161.21        141.55         4.77 o
  -5   5   6        101.56        107.01         3.41 o
  -4   5   6       1754.88       1783.85        19.15 o
  -3   5   6        208.39        222.24         4.10 o
  -2   5   6         35.38         37.56         2.02 o
  -1   5   6       2970.89       2859.25        28.58 o
   0   5   6        128.02        139.57         4.39 o
   1   5   6        274.31        286.10         6.45 o
   2   5   6       1826.61       1811.41        22.93 o
   3   5   6         27.35         19.02         2.58 o
   4   5   6         29.79         47.09         3.47 o
   5   5   6        787.53        801.06        12.97 o
 -11   6   6         32.17         12.86         2.96 o
 -10   6   6         66.54         65.86         4.10 o
  -9   6   6       2016.91       1944.26        25.29 o
  -8   6   6          0.29          0.54         2.14 o
  -7   6   6        223.87        230.15         5.84 o
  -6   6   6       1899.56       1873.87        23.40 o
  -5   6   6         37.17         42.92         2.74 o
  -4   6   6        429.88        422.97         7.45 o
  -3   6   6       1760.54       1749.56        21.63 o
  -2   6   6        117.46        107.96         4.12 o
  -1   6   6         34.84         26.40         2.33 o
   0   6   6       1491.55       1514.47        21.50 o
   1   6   6         36.88         43.82         3.03 o
   2   6   6        475.65        440.75         9.06 o
   3   6   6       1280.54       1293.49        17.63 o
   4   6   6         18.52         10.73         1.86 o
   5   6   6         15.26         18.13         2.55 o
 -11   7   6        823.97        865.80        18.94 o
 -10   7   6          0.36         -0.69         1.69 o
  -9   7   6         49.07         65.11         3.88 o
  -8   7   6       2245.71       2236.92        26.27 o
  -7   7   6          3.45          7.10         1.84 o
  -6   7   6        372.51        362.23         7.30 o
  -5   7   6       1893.24       1915.44        23.90 o
  -4   7   6          4.80          1.22         1.34 o
  -3   7   6         99.77        105.53         4.49 o
  -2   7   6       1882.45       1901.23        23.82 o
  -1   7   6         19.29         23.43         2.40 o
   0   7   6        105.11        119.60         5.63 o
   1   7   6       1610.14       1594.50        23.40 o
   2   7   6         65.40         70.93         4.50 o
   3   7   6          4.33          2.62         1.67 o
   4   7   6       1522.13       1534.27        23.52 o
 -10   8   6        662.47        695.90        12.08 o
  -9   8   6          5.82          4.92         1.62 o
  -8   8   6          1.99         -0.72         1.79 o
  -7   8   6        865.84        879.72        14.11 o
  -6   8   6         26.39         16.23         2.62 o
  -5   8   6        173.33        185.22         6.67 o
  -4   8   6       2015.17       1989.56        25.21 o
  -3   8   6         22.37         17.62         2.21 o
  -2   8   6         35.06         33.95         2.98 o
  -1   8   6       1943.44       1935.05        27.19 o
   0   8   6         42.14         46.72         3.75 o
   1   8   6         52.22         54.90         4.15 o
   2   8   6       1207.68       1199.04        18.61 o
 -10   9   6        166.76        164.59         5.89 o
  -9   9   6       1446.59       1459.58        19.78 o
  -8   9   6         46.65         43.28         3.55 o
  -7   9   6         30.27         24.01         3.39 o
  -6   9   6       1521.45       1577.92        21.63 o
  -5   9   6         34.72         35.34         2.95 o
  -4   9   6         74.87         87.36         4.82 o
  -3   9   6       1618.74       1647.90        22.39 o
  -2   9   6          0.41         -0.06         1.37 o
  -1   9   6         57.08         67.03         4.48 o
   0   9   6       1038.26       1039.88        18.11 o
   1   9   6          5.51          1.60         1.79 o
  -9  10   6          8.80          8.73         2.18 o
  -8  10   6       1145.25       1158.76        19.22 o
  -7  10   6         16.58         11.94         2.47 o
  -6  10   6         31.27         27.27         2.66 o
  -5  10   6       1410.71       1393.81        20.33 o
  -4  10   6          0.95          1.60         1.50 o
  -3  10   6         95.06        108.64         5.31 o
  -2  10   6       1115.20       1102.09        18.97 o
  -1  10   6          1.79         -0.50         1.65 o
  -7  11   6        934.96        896.40        17.66 o
  -6  11   6         21.35         17.19         3.38 o
  -5  11   6         51.92         53.41         3.79 o
  -4  11   6        491.93        506.61        12.26 o
   0   0   7        122.62         93.00         8.45 o
  -1   1   7       1427.48       1431.98        21.37 o
   0   1   7         30.66         37.46         2.93 o
   1   1   7       1378.56       1415.44        19.18 o
  -3   2   7       1900.94       1816.63        23.71 o
  -2   2   7        166.64        181.88         5.58 o
  -1   2   7        661.35        645.60        11.17 o
   0   2   7        601.04        615.63        10.77 o
   1   2   7          7.99          4.88         1.93 o
   2   2   7        163.32        167.87         4.42 o
  -5   3   7       1246.97       1288.70        17.04 o
  -4   3   7         69.95         82.96         3.07 o
  -3   3   7        351.48        363.43         8.02 o
  -2   3   7       1742.65       1761.82        22.96 o
  -1   3   7        629.26        636.55        11.04 o
   0   3   7        490.97        480.42         9.40 o
   1   3   7       1698.31       1708.94        24.36 o
   2   3   7         75.44         84.07         4.35 o
   3   3   7        521.85        554.10        10.77 o
  -7   4   7        546.42        532.26        10.19 o
  -6   4   7         52.90         48.51         3.20 o
  -5   4   7        522.64        513.71         9.72 o
  -4   4   7       1037.07        991.95        12.82 o
  -3   4   7          0.53          2.17         1.05 o
  -2   4   7       1018.93       1002.23        14.68 o
  -1   4   7        304.89        291.23         6.40 o
   0   4   7         95.28         95.24         6.26 o
   1   4   7       1022.98       1018.93        15.02 o
   2   4   7        587.45        585.07        10.32 o
   3   4   7         17.48         25.41         2.28 o
   4   4   7        612.39        603.11        11.62 o
  -9   5   7        665.22        714.34        12.58 o
  -8   5   7        274.39        243.46         6.71 o
  -7   5   7        419.53        438.93         9.14 o
  -6   5   7        737.69        754.89        13.14 o
  -5   5   7         99.74         98.94         4.34 o
  -4   5   7        312.22        303.82         6.26 o
  -3   5   7        777.03        770.75        11.31 o
  -2   5   7        417.84        411.97         7.11 o
  -1   5   7        293.82        291.80         6.40 o
   0   5   7        913.14        901.83        12.62 o
   1   5   7         71.64         51.05         3.20 o
   2   5   7        148.70        158.11         5.42 o
   3   5   7        625.28        604.59        10.95 o
   4   5   7         72.31         55.11         3.90 o
  -9   6   7        331.96        373.66         8.46 o
  -8   6   7        381.88        407.62         9.81 o
  -7   6   7        125.63        114.32         4.54 o
  -6   6   7        460.09        509.58         9.24 o
  -5   6   7        935.95        953.55        13.40 o
  -4   6   7          1.05         -0.07         2.01 o
  -3   6   7        945.58        981.78        13.91 o
  -2   6   7       1304.92       1335.00        17.67 o
  -1   6   7         23.97         28.69         2.38 o
   0   6   7        591.07        612.28        11.31 o
   1   6   7        807.30        825.27        14.18 o
   2   6   7         50.53         37.87         2.90 o
   3   6   7        334.70        353.37         8.32 o
  -9   7   7         27.03         31.32         3.11 o
  -8   7   7        383.80        369.10         8.29 o
  -7   7   7        555.77        571.79        10.53 o
  -6   7   7        150.99        162.55         5.35 o
  -5   7   7        441.00        470.09         8.99 o
  -4   7   7        530.71        539.36         9.67 o
  -3   7   7         19.38         22.52         2.14 o
  -2   7   7        207.98        223.59         5.77 o
  -1   7   7        753.42        769.16        13.55 o
   0   7   7         47.15         41.51         3.16 o
   1   7   7        192.76        234.17         7.23 o
   2   7   7        343.55        390.64        10.66 o
  -8   8   7         24.05         12.62         2.15 o
  -7   8   7        195.58        213.99         6.63 o
  -6   8   7        804.96        810.14        14.13 o
  -5   8   7        119.86        107.34         4.56 o
  -4   8   7        116.08        116.36         4.72 o
  -3   8   7       1424.95       1475.74        20.29 o
  -2   8   7         33.78         30.00         2.89 o
  -1   8   7        293.79        301.32         7.92 o
   0   8   7        458.46        427.25        10.58 o
  -7   9   7          0.79          7.06         1.66 o
  -6   9   7        324.90        347.58         8.58 o
  -5   9   7        171.46        162.30         5.76 o
  -4   9   7         27.98         29.16         2.89 o
  -3   9   7        234.87        254.99         6.79 o
  -2   9   7        341.32        320.27         9.60 o
   0   0   8         67.82         49.98         7.96 o
  -1   1   8         18.37         24.61         3.02 o
   0   1   8       2296.35       2299.90        31.72 o
   1   1   8         18.65          7.42         1.64 o
  -3   2   8        136.35        135.07         6.42 o
  -2   2   8       1211.36       1184.28        17.72 o
  -1   2   8         38.82         47.37         3.85 o
   0   2   8        146.04        128.34         9.10 o
   1   2   8       1285.88       1251.48        25.46 o
   2   2   8          1.17          2.14         1.66 o
  -5   3   8         60.83         50.34         4.98 o
  -4   3   8        976.67       1045.00        20.01 o
  -3   3   8          0.02          3.96         1.90 o
  -2   3   8         99.32        100.60         5.46 o
  -1   3   8       1591.35       1656.53        31.19 o
   0   3   8          0.72          1.36         3.04 o
   1   3   8        104.81        137.08         8.35 o
   2   3   8       1100.58       1056.06        17.68 o
   3   3   8         16.18         21.99         2.77 o
  -7   4   8         83.01         92.99         6.55 o
  -6   4   8       1292.77       1307.56        20.60 o
  -5   4   8         63.75         67.96         4.91 o
  -4   4   8        216.44        233.92         8.48 o
  -3   4   8       1288.89       1247.48        22.50 o
  -2   4   8         63.22         58.70         4.75 o
  -1   4   8        331.56        370.60        16.84 o
   0   4   8       1517.78       1553.82        30.41 o
   1   4   8         37.42         31.63         3.46 o
   2   4   8         18.57         30.95         2.91 o
   3   4   8       1260.00       1291.27        24.75 o
  -7   5   8         30.52         34.97         5.11 o
  -6   5   8         82.76         92.18         6.96 o
  -5   5   8       1397.49       1389.79        24.04 o
  -4   5   8          0.70          0.99         1.57 o
  -3   5   8          8.46          7.07         2.44 o
  -2   5   8        922.18        900.99        17.40 o
  -1   5   8          0.09          0.80         1.59 o
   0   5   8         10.52         11.92         2.12 o
   1   5   8       1546.81       1565.81        30.84 o
   2   5   8         10.36          4.44         1.58 o
  -6   6   8         32.50         35.17         4.02 o
  -5   6   8          6.93          5.24         3.79 o
  -4   6   8       1882.79       1906.40        30.73 o
  -3   6   8          1.52          2.19         1.87 o
  -2   6   8        188.02        195.24         8.41 o
  -1   6   8        970.52        926.82        18.83 o
   0   6   8         49.80         52.18         5.54 o
  -5   7   8        192.95        204.73         7.24 o
  -4   7   8          1.58          0.08         1.31 o
  -3   7   8        750.79        742.30        16.32 o
  -2   7   8         95.41        102.08         8.95 o
   0   0   9        295.28        216.55        11.91 o
  -1   1   9         15.95         15.45         2.81 o
   0   1   9        413.33        403.14        11.93 o
   1   1   9        423.30        447.48        14.76 o
  -2   2   9        269.24        226.29        10.52 o
  -1   2   9        750.03        809.15        27.38 o
   0   2   9         16.86          9.17         3.82 o
                                                
